# Supplementary material for: Population genetic analysis in old Montenegrin vineyards reveals ancient ways currently active to generate diversity in Vitis vinifera
Source: Sci Rep. 2020 Sep 14;10:15000. doi: 10.1038/s41598-020-71918-7 (PMC7490262; doi:10.1038/s41598-020-71918-7)
Supplement: Supplementary file 2 — Supplementary Tables [file 41598_2020_71918_MOESM2_ESM.xlsx]

## Sheet: SupTable1
Supplementary Table S1. List of the 476 grape samples included in this study. For each sample, we indicate its local name, origin, vine type and sampling year. Variety name and number (according to the VIVC database) is indicated when available.
Sample name	Sample Code	Local Name	Sampling site	Vine type	Year of sampling	SNP Genotype Code	Chlorotype	Variety name	Variety number VIVC	Country or region of origin (VIVC)	Use (VIVC)
M1	ICVV_16296	Trojka	BTF collection	Cultivated vine	2011	GEN_SNP_2566	D	Moscat Rouge De Madere	8249	Italy	Table/Wine
M2	ICVV_16297	Muškaćela	BTF collection	Cultivated vine	2011	GEN_SNP_2234	D	Muscat A Petits Grains	8193	Greece	Table/Wine
M4	ICVV_16298	Manita Loza	BTF collection	Cultivated vine	2011	GEN_SNP_2795	D	Bratkovina Bijela	1660	Croatia	Wine
M6	ICVV_16299	Ćelinac	BTF collection	Cultivated vine	2011	GEN_SNP_2758	n.i.	Ćelinac	-	-	-
M7	ICVV_16300	Jesenka	BTF collection	Cultivated vine	2011	GEN_SNP_2831	n.i.	Jesenka	-	-	-
M8	ICVV_16301	Bijela krupna SR	BTF collection	Cultivated vine	2011	GEN_SNP_2759	C	Bijela Krupna SR	-	-	-
M9	ICVV_16302	Belka	BTF collection	Cultivated vine	2011	GEN_SNP_2760	C	Belka	-	-	-
M10	ICVV_16303	Crna Tomba	BTF collection	Cultivated vine	2011	GEN_SNP_2761	n.i.	Crna Tomba	-	-	-
M11	ICVV_16304	Čikarda	BTF collection	Cultivated vine	2011	GEN_SNP_2099	D	Savagnin	17636	-	Wine
M12	ICVV_16305	Žitkovina	BTF collection	Cultivated vine	2011	GEN_SNP_2762	n.i.	Žitkovina	-	-	-
M13	ICVV_16306	Roza iz kućista	BTF collection	Cultivated vine	2011	GEN_SNP_262	D	Angelo Pirovano	476	Italy	Table
M15	ICVV_16307	Zadrimka	BTF collection	Cultivated vine	2011	GEN_SNP_2796	D	Zadrimka	-	-	-
M17	ICVV_16308	Bijela sitnih bobica	BTF collection	Cultivated vine	2011	GEN_SNP_2763	A	Bijela sitnih bobica	-	-	-
M18	ICVV_16309	Bijela razaklija	BTF collection	Cultivated vine	2011	GEN_SNP_2764	C	Razaki	24130	Romania	Table
M19	ICVV_16310	Bijela slatka	BTF collection	Cultivated vine	2011	GEN_SNP_2765	C	Slična Vrancu Po Predolcu	-	-	-
M21	ICVV_16311	Krstač gogolj	BTF collection	Cultivated vine	2011	GEN_SNP_2795	D	Bratkovina Bijela	1660	Croatia	Wine
M22	ICVV_16312	Bijela slatka iz opeke	BTF collection	Cultivated vine	2011	GEN_SNP_2766	n.i.	Bijela slatka iz opeke	-	-	-
M24	ICVV_16313	Vranj	BTF collection	Cultivated vine	2011	GEN_SNP_979	C	Kratošija	9703	Balkan	Wine
M25	ICVV_16314	Lisičina	BTF collection	Cultivated vine	2011	GEN_SNP_2767	D	Lisica	6856	Croatia	Wine
M26	ICVV_16315	Cetinka	BTF collection	Cultivated vine	2011	GEN_SNP_2768	n.i.	Cetinka	-	-	-
M28	ICVV_16316	Volovina iz opeke	BTF collection	Cultivated vine	2011	GEN_SNP_2769	n.i.	Volovina iz opeke	-	-	-
M29	ICVV_16317	Zadrimka	BTF collection	Cultivated vine	2011	GEN_SNP_2796	D	Zadrimka	-	-	-
M30	ICVV_16318	Plavka	BTF collection	Cultivated vine	2011	GEN_SNP_2364	C	Plavina Crna	9557	Yugoslavia	Wine
M31	ICVV_16319	Gogolj	BTF collection	Cultivated vine	2011	GEN_SNP_2795	D	Bratkovina Bijela	1660	Croatia	Wine
M32	ICVV_16320	Bijela iza zgrade	BTF collection	Cultivated vine	2011	GEN_SNP_2770	D	Lagorthi	6665	Greece	Wine
M34	ICVV_16321	Bijeli gogolj	BTF collection	Cultivated vine	2011	GEN_SNP_2797	A	Vela Pergola	22299	Croatia	Wine
M36	ICVV_16322	Krkošija	BTF collection	Cultivated vine	2011	GEN_SNP_2771	C	Krkosija	16850	Serbia	Wine
M37	ICVV_16323	Kosoranka	BTF collection	Cultivated vine	2011	GEN_SNP_2797	A	Vela Pergola	22299	Croatia	Wine
M38	ICVV_16324	Bijela Dubrovčanka	BTF collection	Cultivated vine	2011	GEN_SNP_2772	A	Medna	7584	Croatia	Wine
M39	ICVV_16325	Razaklija	BTF collection	Cultivated vine	2011	GEN_SNP_2773	C	Razaklija Brijege	-	-	-
MR	ICVV_16326	Čubrica	BTF collection	Cultivated vine	2011	GEN_SNP_2342	D	Vranac	13179	Montenegro	Wine
MNE 47	ICVV_17794	Stari Vranac	Crmnica	Cultivated vine	2013	GEN_SNP_2342	D	Vranac	13179	Montenegro	Wine
MNE 48	ICVV_17795	Stara Razaklija	Crmnica	Cultivated vine	2013	GEN_SNP_883	C	Razaklija	8945	Turkey	Table
MNE 49	ICVV_17796	Stara Kratošija	Crmnica	Cultivated vine	2013	GEN_SNP_979	C	Kratošija	9703	Balkan	Wine
MNE 50	ICVV_17797	Stara Kratošija	Crmnica	Cultivated vine	2013	GEN_SNP_2342	D	Vranac	13179	Montenegro	Wine
MNE 51	ICVV_17798	Vrančina	Crmnica	Cultivated vine	2013	GEN_SNP_2342	D	Vranac	13179	Montenegro	Wine
MNE 52	ICVV_17799	Kratošija sa dubokim urezima	Crmnica	Cultivated vine	2013	GEN_SNP_916	D	Prokupac	9734	Serbia	Wine
MNE 53	ICVV_17800	Kratošija sa dubokim urezima	Gornji Brceli	Cultivated vine	2013	GEN_SNP_2047	D	Muscat Hamburg	8226	United Kingdom	Table/Wine
MNE 54	ICVV_17801	Kratošija sa dubokim urezima	Crmnica	Cultivated vine	2013	GEN_SNP_883	C	Razaklija	8945	Turkey	Table
MNE 55	ICVV_17802	Kratošija sa dubokim urezima	Crmnica	Cultivated vine	2013	GEN_SNP_979	C	Kratošija	9703	Balkan	Wine
MNE 56	ICVV_17803	Vranac	Crmnica	Cultivated vine	2013	GEN_SNP_2342	D	Vranac	13179	Montenegro	Wine
MNE 57	ICVV_17804	Vranac	Crmnica	Cultivated vine	2013	GEN_SNP_2342	D	Vranac	13179	Montenegro	Wine
MNE 58	ICVV_17805	Vranac	Crmnica	Cultivated vine	2013	GEN_SNP_1032	B	Alphonse Lavallee	349	France	Raisin/Table/Wine
MNE 59	ICVV_17806	nepoznata	Crmnica	Cultivated vine	2013	GEN_SNP_883	C	Razaklija	8945	Turkey	Table
MNE 60	ICVV_17807	Vranac	Crmnica	Cultivated vine	2013	GEN_SNP_2342	D	Vranac	13179	Montenegro	Wine
MNE 61	ICVV_17808	Stara Kratošija	Crmnica	Cultivated vine	2013	GEN_SNP_979	C	Kratošija	9703	Balkan	Wine
MNE 62	ICVV_17809	nepoznata	Crmnica	Cultivated vine	2013	GEN_SNP_2342	D	Vranac	13179	Montenegro	Wine
MNE 63	ICVV_17810	Kratošija	Crmnica	Cultivated vine	2013	GEN_SNP_979	C	Kratošija	9703	Balkan	Wine
MNE 64	ICVV_17811	Vranac	Crmnica	Cultivated vine	2013	GEN_SNP_2342	D	Vranac	13179	Montenegro	Wine
MNE 65	ICVV_17812	Nepoznata	Crmnica	Cultivated vine	2013	GEN_SNP_3239	C	Nepoznata 2	-	-	-
MNE 66	ICVV_17813	Kratošija	Crmnica	Cultivated vine	2013	GEN_SNP_979	C	Kratošija	9703	Balkan	Wine
MNE 67	ICVV_17814	Krstač	Crmnica	Cultivated vine	2013	GEN_SNP_2767	D	Lisica	6856	Croatia	Wine
MNE 68	ICVV_17815	Bioka	Crmnica	Cultivated vine	2013	GEN_SNP_3230	D	Bioka	4217	Dalmatien	Wine
MNE 69	ICVV_17816	Lisica	Crmnica	Cultivated vine	2013	GEN_SNP_2767	D	Lisica	6856	Croatia	Wine
MNE 70	ICVV_17817	Dubrovica, Čauš?, Nepoznata	Crmnica	Cultivated vine	2013	GEN_SNP_1062	C	Chaouch Blanc	10196	Turkey	Table
MNE 71	ICVV_17818	Rana Razaklija	Crmnica	Cultivated vine	2013	GEN_SNP_883	C	Razaklija	8945	Turkey	Table
MNE 72	ICVV_17819	Bijela Nepoznata	Crmnica	Cultivated vine	2013	GEN_SNP_3230	D	Bioka	4217	Dalmatien	Wine
MNE 73	ICVV_17820	Kratošija	Crmnica	Cultivated vine	2013	GEN_SNP_3240	D	Vulpea	13186	Austria	Wine
MNE 74	ICVV_17821	Kratošija	Crmnica	Cultivated vine	2013	GEN_SNP_979	C	Kratošija	9703	Balkan	Wine
MNE 75	ICVV_17822	Stara Kratošija	Crmnica	Cultivated vine	2013	GEN_SNP_3241	D	Stara Kratošija	-	-	-
MNE 76	ICVV_17823	Bioka	Crmnica	Cultivated vine	2013	GEN_SNP_3230	D	Bioka	4217	Dalmatien	Wine
MNE 77	ICVV_17824	Lisičina	Crmnica	Cultivated vine	2013	GEN_SNP_2767	D	Lisica	6856	Croatia	Wine
MNE 78	ICVV_17825	Lisica	Medigovići	Cultivated vine	2013	GEN_SNP_2767	D	Lisica	6856	Croatia	Wine
MNE 79	ICVV_17826	Bijela Nepoznata	Medigovići	Cultivated vine	2013	GEN_SNP_2767	D	Lisica	6856	Croatia	Wine
MNE 80	ICVV_17827	Crni Krstač	Medigovići	Cultivated vine	2013	GEN_SNP_3242	C	Crni Krstač	-	-	-
MNE 81	ICVV_17828	Bijela	Medigovići	Cultivated vine	2013	GEN_SNP_2795	D	Bratkovina Bijela	1660	Croatia	Wine
MNE 82	ICVV_17829	Bijela loza (Ilijina loza)	Medigovići	Cultivated vine	2013	GEN_SNP_3230	D	Bioka	4217	Dalmatien	Wine
MNE 83	ICVV_17830	Lisica jako crvena	Medigovići	Cultivated vine	2013	GEN_SNP_2767	D	Lisica	6856	Croatia	Wine
MNE 84	ICVV_17831	Lisica	Medigovići	Cultivated vine	2013	GEN_SNP_2342	D	Vranac	13179	Montenegro	Wine
MNE 85	ICVV_17832	Japudžak	Nerin - Rupa	Cultivated vine	2013	GEN_SNP_3243	C	Japudžak	-	-	-
MNE 86	ICVV_17833	Vranacj	Sotonici	Cultivated vine	2013	GEN_SNP_2342	D	Vranac	13179	Montenegro	Wine
MNE 87	ICVV_17834	Kratošija	Sotonici	Cultivated vine	2013	GEN_SNP_979	C	Kratošija	9703	Balkan	Wine
MNE 88	ICVV_17835	Kratošija	Sotonici	Cultivated vine	2013	GEN_SNP_2342	D	Vranac	13179	Montenegro	Wine
MNE 89	ICVV_17836	Lisičina	Sotonici	Cultivated vine	2013	GEN_SNP_2767	D	Lisica	6856	Croatia	Wine
MNE 90	ICVV_17837	Lisičina	Sotonici	Cultivated vine	2013	GEN_SNP_3244	C	Lisica 2	-	-	-
MNE 91	ICVV_17838	Vranac	Crmnica	Cultivated vine	2013	GEN_SNP_2342	D	Vranac	13179	Montenegro	Wine
MNE 92	ICVV_17839	Zadarka	Crmnica	Cultivated vine	2013	GEN_SNP_2796	D	Zadrimka	-	-	-
MNE 93	ICVV_17792	Nepoznata	Crmnica	Cultivated vine	2013	GEN_SNP_2767	D	Lisica	6856	Croatia	Wine
MNE 94	ICVV_17793	Razaklija	Komani	Cultivated vine	2013	GEN_SNP_883	C	Razaklija	8945	Turkey	Table
MNE 95	ICVV_17840	Razaklija	Komani	Cultivated vine	2013	GEN_SNP_883	C	Razaklija	8945	Turkey	Table
MNE 96	ICVV_17841	Kratošija -sitnije bobice	Komani	Cultivated vine	2013	GEN_SNP_979	C	Kratošija	9703	Balkan	Wine
MNE 97	ICVV_17774	Kratošija -sitnije bobice	Komani	Cultivated vine	2013	GEN_SNP_979	C	Kratošija	9703	Balkan	Wine
MNE 98	ICVV_17775	Kratošija -krupnije bobice	Komani	Cultivated vine	2013	GEN_SNP_979	C	Kratošija	9703	Balkan	Wine
MNE 99	ICVV_17776	Kratošija -krupnije bobice	Komani	Cultivated vine	2013	GEN_SNP_979	C	Kratošija	9703	Balkan	Wine
MNE 100	ICVV_17777	Bijela stara	Komani	Cultivated vine	2013	GEN_SNP_3257	C	Clairette Mazel	2698	France	Table/Wine
MNE 101	ICVV_17778	Nepoznata	Komani	Cultivated vine	2013	GEN_SNP_28	B	Heptakilo	5207	Greece	Table/Wine
MNE 102	ICVV_17779	Kratošija	Komani	Cultivated vine	2013	GEN_SNP_979	C	Kratošija	9703	Balkan	Wine
MNE 103	ICVV_17790	Vranac	Komani	Cultivated vine	2013	GEN_SNP_2342	D	Vranac	13179	Montenegro	Wine
MNE 104	ICVV_17791	Vranac	Komani	Cultivated vine	2013	GEN_SNP_2342	D	Vranac	13179	Montenegro	Wine
MNE 105	ICVV_17844	Vranac	Komani	Cultivated vine	2013	GEN_SNP_2342	D	Vranac	13179	Montenegro	Wine
MNE 106	ICVV_17845	Vranac	Komani	Cultivated vine	2013	GEN_SNP_2342	D	Vranac	13179	Montenegro	Wine
MNE 107	ICVV_17846	Vranac	Komani	Cultivated vine	2013	GEN_SNP_2342	D	Vranac	13179	Montenegro	Wine
MNE 108	ICVV_17847	Vranac	Komani	Cultivated vine	2013	GEN_SNP_2342	D	Vranac	13179	Montenegro	Wine
MNE 109	ICVV_17848	Vranac	Komani	Cultivated vine	2013	GEN_SNP_2342	D	Vranac	13179	Montenegro	Wine
MNE 110	ICVV_17849	Vranac	Komani	Cultivated vine	2013	GEN_SNP_2342	D	Vranac	13179	Montenegro	Wine
MNE 111	ICVV_17850	Kratošija	Komani	Cultivated vine	2013	GEN_SNP_979	C	Kratošija	9703	Balkan	Wine
MNE 112	ICVV_17851	Nepoznata bijela	Komani	Cultivated vine	2013	GEN_SNP_3258	D	Župljanka	13480	Serbia	Wine
MNE 113	ICVV_17852	Vranac	Morinj	Cultivated vine	2013	GEN_SNP_2342	D	Vranac	13179	Montenegro	Wine
MNE 114	ICVV_17853	Kadarun	Morinj	Cultivated vine	2013	GEN_SNP_3245	C	Kadarun	5900	Turkey	Wine
MNE 115	ICVV_17854	Kadarun	Morinj	Cultivated vine	2013	GEN_SNP_3245	C	Kadarun	5900	Turkey	Wine
MNE 116	ICVV_17855	Kadarun	Morinj	Cultivated vine	2013	GEN_SNP_3245	C	Kadarun	5900	Turkey	Wine
MNE 117	ICVV_17856	Kadarun	Gornji Morinj	Cultivated vine	2013	GEN_SNP_3245	C	Kadarun	5900	Turkey	Wine
MNE 118	ICVV_17857	Kadarun	Gornji Morinj	Cultivated vine	2013	GEN_SNP_3245	C	Kadarun	5900	Turkey	Wine
MNE 119	ICVV_17858	Nepoznata crna	Gornji Morinj	Cultivated vine	2013	GEN_SNP_2364	C	Plavina Crna	9557	Yugoslavia	Wine
MNE 120	ICVV_17859	Nepoznata bijela	Gornji Morinj	Cultivated vine	2013	GEN_SNP_2795	D	Bratkovina Bijela	1660	Croatia	Wine
MNE 121	ICVV_17860	Plavka	Gornji Morinj	Cultivated vine	2013	GEN_SNP_979	C	Kratošija	9703	Balkan	Wine
MNE 122	ICVV_17861	Plavka	Gornji Morinj	Cultivated vine	2013	GEN_SNP_979	C	Kratošija	9703	Balkan	Wine
MNE 123	ICVV_17862	Nepoznata bijela	Gornji Morinj	Cultivated vine	2013	GEN_SNP_3259	D	Nepoznata Bijela Gornji Morinj	-	-	-
MNE 124	ICVV_17863	Plavka	Gornji Morinj	Cultivated vine	2013	GEN_SNP_979	C	Kratošija	9703	Balkan	Wine
MNE 128	ICVV_17864	Razaklija	Kuči	Cultivated vine	2013	GEN_SNP_883	C	Razaklija	8945	Turkey	Table
MNE 129	ICVV_17865	Kratošija	Kuči	Cultivated vine	2013	GEN_SNP_979	C	Kratošija	9703	Balkan	Wine
MNE 130	ICVV_17866	Kratošija	Kuči	Cultivated vine	2013	GEN_SNP_979	C	Kratošija	9703	Balkan	Wine
MNE 131	ICVV_17867	Nepoznata, stara crna	Kuči	Cultivated vine	2013	GEN_SNP_979	C	Kratošija	9703	Balkan	Wine
MNE 132	ICVV_17868	Kratošija	Kuči	Cultivated vine	2013	GEN_SNP_979	C	Kratošija	9703	Balkan	Wine
MNE 133	ICVV_17869	Nepoznata crna	Kuči	Cultivated vine	2013	GEN_SNP_979	C	Kratošija	9703	Balkan	Wine
MNE 134	ICVV_17870	Kratošija stara	Kuči	Cultivated vine	2013	GEN_SNP_979	C	Kratošija	9703	Balkan	Wine
MNE 135	ICVV_17871	Nepoznata bijela - domaća	Kuči	Cultivated vine	2013	GEN_SNP_2760	C	Belka	-	-	-
MNE 136	ICVV_17872	Nepoznata bijela	Kuči	Cultivated vine	2013	GEN_SNP_2760	C	Belka	-	-	-
MNE 137	ICVV_17873	Kratošija	Kuči	Cultivated vine	2013	GEN_SNP_979	C	Kratošija	9703	Balkan	Wine
MNE 138	ICVV_17874	Kratošija sa velikim zubcima	Kuči	Cultivated vine	2013	GEN_SNP_979	C	Kratošija	9703	Balkan	Wine
MNE 139	ICVV_17875	Kratošija	Kuči	Cultivated vine	2013	GEN_SNP_979	C	Kratošija	9703	Balkan	Wine
MNE 140	ICVV_17876	Vranac	Kuči	Cultivated vine	2013	GEN_SNP_3246	C	Čubrica	12298	Montenegro	Wine
MNE 141	ICVV_17877	Razaklija	Kuči	Cultivated vine	2013	GEN_SNP_883	C	Razaklija	8945	Turkey	Table
MNE 142	ICVV_17878	Vranac	Kuči	Cultivated vine	2013	GEN_SNP_883	C	Razaklija	8945	Turkey	Table
MNE 143	ICVV_17879	Nepoznata	Kuči	Cultivated vine	2013	GEN_SNP_3247	D	Krstac	24930	Montenegro	Wine
MNE 144	ICVV_17880	Razaklija	Kuči	Cultivated vine	2013	GEN_SNP_883	C	Razaklija	8945	Turkey	Table
MNE 145	ICVV_17881	Čubrica	Kuči	Cultivated vine	2013	GEN_SNP_3246	C	Čubrica	12298	Montenegro	Wine
MNE 146	ICVV_17882	Kratošija	Kuči	Cultivated vine	2013	GEN_SNP_979	C	Kratošija	9703	Balkan	Wine
MNE 147	ICVV_19110	Nepoznata bijela	Kuči	Cultivated vine	2016	GEN_SNP_2797	A	Vela Pergola	22299	Croatia	Wine
MNE 148	ICVV_19111	Raceska	Kuči	Cultivated vine	2016	GEN_SNP_3260	C	Raćeška	25800	Montenegro	Wine
MNE 149	ICVV_17885	Kratošija	Kuči	Cultivated vine	2013	GEN_SNP_979	C	Kratošija	9703	Balkan	Wine
MNE 150	ICVV_17886	Čubrica	Kuči	Cultivated vine	2013	GEN_SNP_3246	C	Čubrica	12298	Montenegro	Wine
MNE 151	ICVV_17887	Vranac	Kuči	Cultivated vine	2013	GEN_SNP_2342	D	Vranac	13179	Montenegro	Wine
MNE 152	ICVV_17888	Nepoznata bijela	Kuči	Cultivated vine	2013	GEN_SNP_2510	C	Coarna Alba	2724	Moldova	Table/Wine
MNE 153	ICVV_17889	Nepoznata crna	Kuči	Cultivated vine	2013	GEN_SNP_916	D	Prokupac	9734	Serbia	Wine
MNE 154	ICVV_17890	Vranac krstač	Kuči	Cultivated vine	2013	GEN_SNP_2342	D	Vranac	13179	Montenegro	Wine
MNE 155	ICVV_17891	Vranac sitni	Kuči	Cultivated vine	2013	GEN_SNP_2342	D	Vranac	13179	Montenegro	Wine
MNE 156	ICVV_19584	Cubrica	Kuči	Cultivated vine	2017	GEN_SNP_3246	C	Čubrica	12298	Montenegro	Wine
MNE 157	ICVV_17892	Ružica	Piperi	Cultivated vine	2013	GEN_SNP_3248	D	Sura	-	-	-
MNE 158	ICVV_17893	Vranac	Piperi	Cultivated vine	2013	GEN_SNP_2342	D	Vranac	13179	Montenegro	Wine
MNE 159	ICVV_17894	Stari Vranac	Danilovgrad	Cultivated vine	2013	GEN_SNP_2342	D	Vranac	13179	Montenegro	Wine
MNE 160	ICVV_17895	Sura loza	Danilovgrad	Cultivated vine	2013	GEN_SNP_2767	D	Lisica	6856	Croatia	Wine
MNE 161	ICVV_17896	Krstač	Danilovgrad	Cultivated vine	2013	GEN_SNP_3247	D	Krstac	24930	Montenegro	Wine
MNE 162	ICVV_17897	Vranac	Crmnica	Cultivated vine	2013	GEN_SNP_2342	D	Vranac	13179	Montenegro	Wine
MNE 163	ICVV_17898	Vranac	Crmnica	Cultivated vine	2013	GEN_SNP_2342	D	Vranac	13179	Montenegro	Wine
MNE 164	ICVV_17899	Vranac	Crmnica	Cultivated vine	2013	GEN_SNP_2342	D	Vranac	13179	Montenegro	Wine
MNE 165	ICVV_17900	Zadrinka ?	Crmnica	Cultivated vine	2013	GEN_SNP_1218	C	Pamid	8899	Bulgaria	Wine
MNE 166	ICVV_19624	Lisica	Crmnica	Cultivated vine	2017	GEN_SNP_2767	D	Lisica	6856	Croatia	Wine
MNE 167	ICVV_17902	Bijela nepoznata	Crmnica	Cultivated vine	2013	GEN_SNP_3247	D	Krstac	24930	Montenegro	Wine
MNE 168	ICVV_17903	Lisičina	Crmnica	Cultivated vine	2013	GEN_SNP_2767	D	Lisica	6856	Croatia	Wine
MNE 169	ICVV_17904	Vranac	Crmnica	Cultivated vine	2013	GEN_SNP_2342	D	Vranac	13179	Montenegro	Wine
MNE 170	ICVV_19112	Vranac	Macuge	Cultivated vine	2016	GEN_SNP_2342	D	Vranac	13179	Montenegro	Wine
MNE 171	ICVV_17906	Bijela nepoznata	Crmnica	Cultivated vine	2013	GEN_SNP_2795	D	Bratkovina Bijela	1660	Croatia	Wine
MNE 172	ICVV_17907	Kratošija	Lješanska nahija	Cultivated vine	2013	GEN_SNP_979	C	Kratošija	9703	Balkan	Wine
MNE 173	ICVV_17908	Razaklija	Lješanska nahija	Cultivated vine	2013	GEN_SNP_883	C	Razaklija	8945	Turkey	Table
MNE 174	ICVV_17909	Razaklija	Lješanska nahija	Cultivated vine	2013	GEN_SNP_883	C	Razaklija	8945	Turkey	Table
MNE 175	ICVV_17910	Stara Kratošija	Lješanska nahija	Cultivated vine	2013	GEN_SNP_979	C	Kratošija	9703	Balkan	Wine
MNE 176	ICVV_17911	Stari Vranac	Lješanska nahija	Cultivated vine	2013	GEN_SNP_2342	D	Vranac	13179	Montenegro	Wine
MNE 177	ICVV_17912	Stari Vranac	Lješanska nahija	Cultivated vine	2013	GEN_SNP_2342	D	Vranac	13179	Montenegro	Wine
MNE 178	ICVV_17913	Stari Vranac	Lješanska nahija	Cultivated vine	2013	GEN_SNP_2342	D	Vranac	13179	Montenegro	Wine
MNE 179	ICVV_17914	Stari Vranac	Lješanska nahija	Cultivated vine	2013	GEN_SNP_2342	D	Vranac	13179	Montenegro	Wine
MNE 180	ICVV_17915	Stara Kratošija	Lješanska nahija	Cultivated vine	2013	GEN_SNP_979	C	Kratošija	9703	Balkan	Wine
MNE 181	ICVV_17916	Stari Vranac	Lješanska nahija	Cultivated vine	2013	GEN_SNP_2342	D	Vranac	13179	Montenegro	Wine
MNE 182	ICVV_17917	Bijela nepoznata	Lješanska nahija	Cultivated vine	2013	GEN_SNP_2797	A	Vela Pergola	22299	Croatia	Wine
MNE 183	ICVV_17918	Bijela sitna	Lješanska nahija	Cultivated vine	2013	GEN_SNP_3261	D	Radovaca	24598	Bosnia and Herzegovina	Wine
MNE 184	ICVV_17919	Razaklija crna	Lješanska nahija	Cultivated vine	2013	GEN_SNP_883	C	Razaklija	8945	Turkey	Table
MNE 185	ICVV_17920	Kratošija	Riječka nahija	Cultivated vine	2013	GEN_SNP_979	C	Kratošija	9703	Balkan	Wine
MNE 186	ICVV_17921	Vranac	Riječka nahija	Cultivated vine	2013	GEN_SNP_2342	D	Vranac	13179	Montenegro	Wine
MNE 187	ICVV_17780	Kratošija	Doljani	Cultivated vine	2013	GEN_SNP_979	C	Kratošija	9703	Balkan	Wine
MNE 188	ICVV_17781	Kratošija	Doljani	Cultivated vine	2013	GEN_SNP_979	C	Kratošija	9703	Balkan	Wine
MNE 189	ICVV_17782	Bijela nepoznata	Kuči	Cultivated vine	2013	GEN_SNP_883	C	Razaklija	8945	Turkey	Table
MNE 190	ICVV_17783	Kratošija sa dubokim urezima	Kuči	Cultivated vine	2013	GEN_SNP_979	C	Kratošija	9703	Balkan	Wine
MNE 191	ICVV_17784	Sitnolisna kratošija	Kuči	Cultivated vine	2013	GEN_SNP_979	C	Kratošija	9703	Balkan	Wine
MNE 192	ICVV_17785	Varijatet kratošija	Kuči	Cultivated vine	2013	GEN_SNP_979	C	Kratošija	9703	Balkan	Wine
MNE 193	ICVV_17786	Varijatet kratošija	Kuči	Cultivated vine	2013	GEN_SNP_979	C	Kratošija	9703	Balkan	Wine
MNE 194	ICVV_17787	Nepoznata bijela	Kuči	Cultivated vine	2013	GEN_SNP_2760	C	Belka	-	-	-
MNE 195	ICVV_17788	Nepoznata divlja muška	Kuči	Cultivated vine	2013	GEN_SNP_3236	C	Nepoznata Divlja Muška	-	-	-
MNE 196	ICVV_17789	Nepoznata	Kuči	Cultivated vine	2013	GEN_SNP_3237	C	Nepoznata Kuči	-	-	-
MNE 197	ICVV_17922	Vitis sylvestris	Kuči	Wild vine	2013	GEN_SNP_3262	D	Wild MNE 197	-	-	-
MNE 198	ICVV_17923	Nedefinisani vranac	Kuči	Cultivated vine	2013	GEN_SNP_2342	D	Vranac	13179	Montenegro	Wine
MNE 199	ICVV_17924	Nedefinisana crna	Kuči	Cultivated vine	2013	GEN_SNP_979	C	Kratošija	9703	Balkan	Wine
MNE 200	ICVV_17925	Vitis sylvestris	Kuči	Wild vine	2013	GEN_SNP_3263	A	Wild MNE 200	-	-	-
MNE 201	ICVV_17926	Čubrica	Kuči	Cultivated vine	2013	GEN_SNP_8007	C	Čubrica 2	-	-	-
MNE 202	ICVV_17927	Crna loza	Doljani	Cultivated vine	2013	GEN_SNP_979	C	Kratošija	9703	Balkan	Wine
MNE 203	ICVV_19113	Cubrica	Doljani	Cultivated vine	2016	GEN_SNP_979	C	Kratošija	9703	Balkan	Wine
MNE 204	ICVV_17929	Ružica	Doljani	Cultivated vine	2013	GEN_SNP_3248	D	Sura	-	-	-
MNE 205	ICVV_17930	Crna razaklija	Doljani	Cultivated vine	2013	GEN_SNP_3250	C	Loza Svetog Vasilija Ostrozkog	-	-	-
MNE 206	ICVV_17931	Razaklija crvena	Doljani	Cultivated vine	2013	GEN_SNP_883	C	Razaklija	8945	Turkey	Table
MNE 207	ICVV_17932	Crna loza	Doljani	Cultivated vine	2013	GEN_SNP_3265	C	Crna Loza	-	-	-
MNE 208	ICVV_17933	Razaklija crvena	Doljani	Cultivated vine	2013	GEN_SNP_883	C	Razaklija	8945	Turkey	Table
MNE 209	ICVV_17934	Crna loza	Doljani	Cultivated vine	2013	GEN_SNP_979	C	Kratošija	9703	Balkan	Wine
MNE 210	ICVV_17935	Nepoznata stona bijela	Doljani	Cultivated vine	2013	GEN_SNP_2047	D	Muscat Hamburg	8226	United Kingdom	Table/Wine
MNE 211	ICVV_17936	Čubrica	Kuči	Cultivated vine	2013	GEN_SNP_979	C	Kratošija	9703	Balkan	Wine
MNE 212 A	ICVV_17937	Vitis sylvestris	Ka Kučima	Wild vine	2013	GEN_SNP_3251	A	Wild MNE 212	-	-	-
MNE 213	ICVV_17938	Vitis sylvestris	Provale	Wild vine	2013	GEN_SNP_3266	A	Wild MNE 213	-	-	-
MNE 214	ICVV_17939	Vranac	Provale	Cultivated vine	2013	GEN_SNP_2342	D	Vranac	13179	Montenegro	Wine
MNE 215	ICVV_17940	Kratošija	Brčeli	Cultivated vine	2013	GEN_SNP_2342	D	Vranac	13179	Montenegro	Wine
MNE 216	ICVV_17941	Kratošija	Brčeli	Cultivated vine	2013	GEN_SNP_979	C	Kratošija	9703	Balkan	Wine
MNE 217	ICVV_17942	Kratošija, Čestoglavica	Brčeli	Cultivated vine	2013	GEN_SNP_2342	D	Vranac	13179	Montenegro	Wine
MNE 218	ICVV_17943	Vranac	Brčeli	Cultivated vine	2013	GEN_SNP_2342	D	Vranac	13179	Montenegro	Wine
MNE 219	ICVV_17944	Vranac	Brčeli	Cultivated vine	2013	GEN_SNP_2342	D	Vranac	13179	Montenegro	Wine
MNE 220	ICVV_17945	Američka sorta	Brčeli	Cultivated vine	2013	GEN_SNP_9010	n.i.	*Interspecific hybrid	-	-	-
MNE 221	ICVV_17946	Vranac podivljali	Brčeli	Cultivated vine	2013	GEN_SNP_2342	D	Vranac	13179	Montenegro	Wine
MNE 222	ICVV_17947	Kratošija	Piperi	Cultivated vine	2013	GEN_SNP_979	C	Kratošija	9703	Balkan	Wine
MNE 223	ICVV_17948	Kratošija	Piperi	Cultivated vine	2013	GEN_SNP_979	C	Kratošija	9703	Balkan	Wine
MNE 224	ICVV_17949	Kratošija	Piperi	Cultivated vine	2013	GEN_SNP_979	C	Kratošija	9703	Balkan	Wine
MNE 225	ICVV_17950	Nepoznata bijela	Piperi	Cultivated vine	2013	GEN_SNP_1062	C	Chaouch Blanc	10196	Turkey	Table
MNE 226	ICVV_17951	Nepoznata bijela	Piperi	Cultivated vine	2013	GEN_SNP_3247	D	Krstac	24930	Montenegro	Wine
MNE 227	ICVV_17952	Razaklija	Piperi	Cultivated vine	2013	GEN_SNP_883	C	Razaklija	8945	Turkey	Table
MNE 228	ICVV_17953	Krsta bijela	Gornje brijestovo	Cultivated vine	2013	GEN_SNP_3247	D	Krstac	24930	Montenegro	Wine
MNE 229	ICVV_17954	Krsta bijela	Gornje brijestovo	Cultivated vine	2013	GEN_SNP_3247	D	Krstac	24930	Montenegro	Wine
MNE 230	ICVV_17955	Krsta bijela	Gornje brijestovo	Cultivated vine	2013	GEN_SNP_3247	D	Krstac	24930	Montenegro	Wine
MNE 231	ICVV_17956	Krsta bijela	Gornje brijestovo	Cultivated vine	2013	GEN_SNP_3247	D	Krstac	24930	Montenegro	Wine
MNE 232	ICVV_17957	Kratkošija	Gornje brijestovo	Cultivated vine	2013	GEN_SNP_979	C	Kratošija	9703	Balkan	Wine
MNE 233	ICVV_17958	Kratkošija	Gornje brijestovo	Cultivated vine	2013	GEN_SNP_979	C	Kratošija	9703	Balkan	Wine
MNE 234	ICVV_17959	Nepoznata bijela	Gornje brijestovo	Cultivated vine	2013	GEN_SNP_3249	D	Nepoznata Bijela Brijestovo	-	-	-
MNE 235	ICVV_17960	Nepoznata bijela	Gornje brijestovo	Cultivated vine	2013	GEN_SNP_3249	D	Nepoznata Bijela Brijestovo	-	-	-
MNE 236	ICVV_17961	Nepoznata	Gornje brijestovo	Cultivated vine	2013	GEN_SNP_883	C	Razaklija	8945	Turkey	Table
MNE 237	ICVV_17962	Vitis sylvestris	Gornje brijestovo	Wild vine	2013	GEN_SNP_3267	A	Wild MNE 237	-	-	-
MNE 238	ICVV_17963	Vitis sylvestris	Gornje brijestovo	Wild vine	2013	GEN_SNP_3268	D	Wild MNE 238	-	-	-
MNE 239	ICVV_17964	Razaklija	Gornje brijestovo	Cultivated vine	2013	GEN_SNP_883	C	Razaklija	8945	Turkey	Table
MNE 240	ICVV_17965	Šurika	Gornje brijestovo	Cultivated vine	2013	GEN_SNP_3248	D	Sura	-	-	-
MNE 241	ICVV_17966	Krstač	Gornje brijestovo	Cultivated vine	2013	GEN_SNP_3247	D	Krstac	24930	Montenegro	Wine
MNE 242	ICVV_17967	Kratošija	Gornje brijestovo	Cultivated vine	2013	GEN_SNP_979	C	Kratošija	9703	Balkan	Wine
MNE 243	ICVV_17968	Nepoznata bijela obična	Gornje brijestovo	Cultivated vine	2013	GEN_SNP_3247	D	Krstac	24930	Montenegro	Wine
MNE 244	ICVV_17969	Nepoznata bijela	Gornje brijestovo	Cultivated vine	2013	GEN_SNP_3247	D	Krstac	24930	Montenegro	Wine
MNE 245	ICVV_17970	Nepoznata crna	Gornje brijestovo	Cultivated vine	2013	GEN_SNP_2342	D	Vranac	13179	Montenegro	Wine
MNE 248	ICVV_17973	Bijela nepoznata	Jelenak	Cultivated vine	2013	GEN_SNP_3270	A	Bijela Nepoznata Jelenak 2	-	-	-
MNE 249	ICVV_17974	Bijela nepoznata	Jelenak	Cultivated vine	2013	GEN_SNP_3247	D	Krstac	24930	Montenegro	Wine
MNE 251	ICVV_17976	Vitis sylvestris	Danilovgrad	Cultivated vine	2013	GEN_SNP_979	C	Kratošija	9703	Balkan	Wine
MNE 252	ICVV_17977	Vitis sylvestris	Danilovgrad	Wild vine	2013	GEN_SNP_3272	A	Wild MNE 252	-	-	-
MNE 253	ICVV_17978	Gogolj bijeli	Danilovgrad	Cultivated vine	2013	GEN_SNP_2797	A	Vela Pergola	22299	Croatia	Wine
MNE 254	ICVV_17979	Nepoznata podivljala	Danilovgrad	Cultivated vine	2013	GEN_SNP_3247	D	Krstac	24930	Montenegro	Wine
MNE 255	ICVV_17980	Loza iz Trsta	Danilovgrad	Cultivated vine	2013	GEN_SNP_2364	C	Plavina Crna	9557	Yugoslavia	Wine
MNE 256	ICVV_17981	Stara Kratošija	Danilovgrad	Cultivated vine	2013	GEN_SNP_979	C	Kratošija	9703	Balkan	Wine
MNE 257	ICVV_17982	Nepoznata bijela	Danilovgrad	Cultivated vine	2013	GEN_SNP_3249	D	Nepoznata Bijela Brijestovo	-	-	-
MNE 258	ICVV_17983	Nepoznata bijela	Danilovgrad	Cultivated vine	2013	GEN_SNP_3247	D	Krstac	24930	Montenegro	Wine
MNE 259	ICVV_17984	Nepoznata bijela, stara	Danilovgrad	Cultivated vine	2013	GEN_SNP_3247	D	Krstac	24930	Montenegro	Wine
MNE 260	ICVV_17985	Nepoznata	Danilovgrad	Cultivated vine	2013	GEN_SNP_9035	C	Varousset	12909	France	Wine
MNE 261	ICVV_17986	Roza nepoznata	Danilovgrad	Cultivated vine	2013	GEN_SNP_3248	D	Sura	-	-	-
MNE 262	ICVV_17987	Nepoznata	Danilovgrad	Cultivated vine	2013	GEN_SNP_3247	D	Krstac	24930	Montenegro	Wine
MNE 263	ICVV_17988	Žuta nepoznata	Danilovgrad	Cultivated vine	2013	GEN_SNP_3247	D	Krstac	24930	Montenegro	Wine
MNE 264	ICVV_17989	Vitis sylvestris, moguce kratosija	Dobrsko selo	Wild vine	2013	GEN_SNP_3273	A	Wild, moguce kratosija	-	-	-
MNE 265	ICVV_17990	Kratošija	Drušići	Cultivated vine	2013	GEN_SNP_979	C	Kratošija	9703	Balkan	Wine
MNE 266	ICVV_17991	Razaklija	Drušići	Cultivated vine	2013	GEN_SNP_883	C	Razaklija	8945	Turkey	Table
MNE 267	ICVV_17992	Lisice	Medigovići	Cultivated vine	2013	GEN_SNP_2767	D	Lisica	6856	Croatia	Wine
MNE 268	ICVV_17993	Vranac	Medigovići	Cultivated vine	2013	GEN_SNP_3242	C	Crni Krstač	-	-	-
MNE 269	ICVV_17994	Vitis sylvestris	Medigovići	Wild vine	2013	GEN_SNP_3274	A	Wild MNE 269	-	-	-
MNE 271	ICVV_17996	Vitis sylvestris	Crmnica	Wild vine	2013	GEN_SNP_3275	C	Wild MNE 271	-	-	-
MNE 272	ICVV_17997	Vitis sylvestris	Crmnica	Wild vine	2013	GEN_SNP_3252	A	Wild MNE 273	-	-	-
MNE 273	ICVV_17998	Vitis sylvestris	Crmnica	Wild vine	2013	GEN_SNP_3252	A	Wild MNE 273	-	-	-
MNE 274	ICVV_17999	Nepoznata	Ostrog	Cultivated vine	2013	GEN_SNP_3250	C	Loza Svetog Vasilija Ostrozkog	-	-	-
MNE 275	ICVV_18000	Vitis sylvestris	Lesendro	Wild vine	2013	GEN_SNP_3276	A	Wild MNE 275	-	-	-
MNE 276	ICVV_18001	Vitis sylvestris	Lesendro	Wild vine	2013	GEN_SNP_3277	A	Wild MNE 276	-	-	-
MNE 277	ICVV_18002	Vitis sylvestris	Golubovci	Wild vine	2013	GEN_SNP_3278	A	Wild MNE 277	-	-	-
MNE 278	ICVV_18003	Vitis sylvestris	Donja Sela	Wild vine	2013	GEN_SNP_3279	A	Wild MNE 278	-	-	-
MNE 279	ICVV_18004	Vitis sylvestris	Donja Sela	Wild vine	2013	GEN_SNP_3280	A	Wild MNE 279	-	-	-
MNE 280	ICVV_18005	Vitis sylvestris	Šinđon	Wild vine	2013	GEN_SNP_3281	A	Wild MNE 280	-	-	-
MNE 281	ICVV_18006	Vitis sylvestris	Kamenik	Wild vine	2013	GEN_SNP_3282	A	Wild MNE 281	-	-	-
MNE 282	ICVV_18007	Vitis sylvestris	Kamenik	Wild vine	2013	GEN_SNP_3283	C	Wild MNE 282	-	-	-
MNE 283	ICVV_18008	Vitis sylvestris	Šinđon	Wild vine	2013	GEN_SNP_3284	D	Wild MNE 283	-	-	-
MNE 284	ICVV_18009	Vitis sylvestris	Šinđon	Wild vine	2013	GEN_SNP_3285	A	Wild MNE 284	-	-	-
MNE 285	ICVV_18010	Vitis sylvestris	Rijeka Crnojevića	Wild vine	2013	GEN_SNP_3286	C	Wild MNE 285	-	-	-
MNE 288	ICVV_18013	Vitis sylvestris	Prije mjesta Kupine	Wild vine	2013	GEN_SNP_3288	A	Wild MNE 288	-	-	-
MNE 289	ICVV_18014	Kratosija	Zagarcu	Cultivated vine	2013	GEN_SNP_3289	A	Kratošija Put Ka Zagarcu	-	-	-
MNE 290	ICVV_18015	Vranac-Krstac	Kokoti	Cultivated vine	2013	GEN_SNP_2342	D	Vranac	13179	Montenegro	Wine
MNE 291	ICVV_18016	Bijela domaca	Kokoti	Cultivated vine	2013	GEN_SNP_124	B	Rkatsiteli	10116	Georgia	Table/Wine
MNE 292	ICVV_18018	Nepoznata	Crmnica	Cultivated vine	2013	GEN_SNP_3290	A	Nepoznata Crmnica	-	-	-
MNE 293a	ICVV_18019	unknown	Lužnica	Cultivated vine	2014	GEN_SNP_883	C	Razaklija	8945	Turkey	Table
MNE 294	ICVV_18021	Vitis silvestrys	Danilovgrad	Wild vine	2014	GEN_SNP_3291	A	Wild MNE 294	-	-	-
MNE 295	ICVV_18023	Vitis silvestrys	Danilovgrad	Wild vine	2014	GEN_SNP_3292	C	Wild MNE 295	-	-	-
MNE 296	ICVV_18017	Kratosija	Komani	Cultivated vine	2014	GEN_SNP_979	C	Kratošija	9703	Balkan	Wine
MNE 297	ICVV_17971	Stari Vranac	Komani	Cultivated vine	2014	GEN_SNP_2342	D	Vranac	13179	Montenegro	Wine
MNE 298	ICVV_17972	Bijela nepoznata	Komani	Cultivated vine	2014	GEN_SNP_3269	C	Bijela Nepoznata	-	-	-
MNE 300	ICVV_17995	BIJELI ČAUŠ	BTF collection	Cultivated vine	2014	GEN_SNP_1162	D	Silvaner Gruen	11805	Austria	Wine
MNE 301	ICVV_18011	KADARUN	BTF collection	Cultivated vine	2014	GEN_SNP_847	C	Bicane	1341	France	Table/Wine
MNE 302	ICVV_18012	BRASTINA	BTF collection	Cultivated vine	2014	GEN_SNP_3287	D	Brastina	-	-	-
MNE 303	ICVV_18024	BIJELA KRIVAJA	BTF collection	Cultivated vine	2014	GEN_SNP_3293	C	Krivalja Bijela	10050	Armenia	Table
MNE 304	ICVV_18025	BIJELA BEZIMENA	BTF collection	Cultivated vine	2014	GEN_SNP_3294	D	Bijela Bezimena	-	-	-
MNE 305	ICVV_19114	ĐIRITKINJA	BTF collection	Cultivated vine	2016	GEN_SNP_3295	D	Điritkinja	-	-	-
MNE 306	ICVV_18027	BRATKOVINA	BTF collection	Cultivated vine	2014	GEN_SNP_2795	D	Bratkovina Bijela	1660	Croatia	Wine
MNE 307	ICVV_18028	MUŠKAĆELA	BTF collection	Cultivated vine	2014	GEN_SNP_2234	D	Muscat A Petits Grains	8193	Greece	Table/Wine
MNE 308	ICVV_18029	JAPUDŽAK	BTF collection	Cultivated vine	2014	GEN_SNP_3296	D	Karystino	6014	Greece	Table/Wine
MNE 309	ICVV_18030	MARAŠTINA	BTF collection	Cultivated vine	2014	GEN_SNP_1448	D	Malvasia Bianca Lunga	7262	Italy	Wine
MNE 310	ICVV_18031	DALMATIN.PLAVAC (Plavac mali)	BTF collection	Cultivated vine	2014	GEN_SNP_930	D	Nincusa	8565	Yugoslavia	Table/Wine
MNE 311	ICVV_18032	SURA	BTF collection	Cultivated vine	2014	GEN_SNP_3248	D	Sura	-	-	-
MNE 312	ICVV_18033	BIJELI KRSTAČ	BTF collection	Cultivated vine	2014	GEN_SNP_3247	D	Krstac	24930	Montenegro	Wine
MNE 313	ICVV_18034	BIJELA SLATKA	BTF collection	Cultivated vine	2014	GEN_SNP_2765	C	Slična Vrancu Po Predolcu	-	-	-
MNE 314	ICVV_18035	ŽIŽAK	BTF collection	Cultivated vine	2014	GEN_SNP_3297	D	Sysak	12129	Azerbaijan	Wine
MNE 315	ICVV_19115	SLIČNA VRANCU PO PREDOLCU	BTF collection	Cultivated vine	2016	GEN_SNP_2765	C	Slična Vrancu Po Predolcu	-	-	-
MNE 316	ICVV_18037	RUŽICA	BTF collection	Cultivated vine	2014	GEN_SNP_3298	D	Ružica	-	-	-
MNE 317	ICVV_18038	BIJELA S.R.	BTF collection	Cultivated vine	2014	GEN_SNP_2759	C	Bijela Krupna SR	-	-	-
MNE 318	ICVV_18039	VOLOVINA STARA ZGRADA	BTF collection	Cultivated vine	2014	GEN_SNP_3299	C	Hrvatica	22682	Croatia	Wine
MNE 319	ICVV_18040	VRANAC	BTF collection	Cultivated vine	2014	GEN_SNP_2342	D	Vranac	13179	Montenegro	Wine
MNE 320	ICVV_18041	RANKA	BTF collection	Cultivated vine	2014	GEN_SNP_756	A	Mueller Thurgau Weiss	8141	Germany	Wine
MNE 321	ICVV_18042	BIJELI KADARUN	BTF collection	Cultivated vine	2014	GEN_SNP_2795	D	Bratkovina Bijela	1660	Croatia	Wine
MNE 322	ICVV_19116	ČAUŠ CRVENI	BTF collection	Cultivated vine	2016	GEN_SNP_3300	C	Čauš Crveni	7307	-	Table/Wine
MNE 324	ICVV_18045	GRKINJA CRVENA	BTF collection	Cultivated vine	2014	GEN_SNP_2795	D	Bratkovina Bijela	1660	Croatia	Wine
MNE 325	ICVV_19117	CRVENA KRIVAJA	BTF collection	Cultivated vine	2016	GEN_SNP_3301	C	Crvena Krivaja	-	-	-
MNE 326	ICVV_18047	DULJENGA	BTF collection	Cultivated vine	2014	GEN_SNP_3302	D	Duljenga	-	-	-
MNE 327	ICVV_19118	Kratošija	Komani	Cultivated vine	2016	GEN_SNP_979	C	Kratošija	9703	Balkan	Wine
MNE 328	ICVV_19119	Stari Vranac	Komani	Cultivated vine	2016	GEN_SNP_2342	D	Vranac	13179	Montenegro	Wine
MNE 329	ICVV_19120	Kratošija	Komani	Cultivated vine	2016	GEN_SNP_2342	D	Vranac	13179	Montenegro	Wine
MNE 330	ICVV_19121	Kratošija	Komani	Cultivated vine	2016	GEN_SNP_2342	D	Vranac	13179	Montenegro	Wine
MNE 332	ICVV_19122	Kratošija	Barutana	Cultivated vine	2016	GEN_SNP_979	C	Kratošija	9703	Balkan	Wine
MNE 333	ICVV_19123	Krstač	Barutana	Cultivated vine	2016	GEN_SNP_3247	D	Krstac	24930	Montenegro	Wine
MNE 334	ICVV_19124	Bijela Nepoznata	Bandici	Cultivated vine	2016	GEN_SNP_1062	C	Chaouch Blanc	10196	Turkey	Table
MNE 335	ICVV_19125	Razaklija	Bandici	Cultivated vine	2016	GEN_SNP_883	C	Razaklija	8945	Turkey	Table
MNE 336	ICVV_19126	Stara Kratosija	Bandici	Cultivated vine	2016	GEN_SNP_979	C	Kratošija	9703	Balkan	Wine
MNE 338	ICVV_19127	Bijela Nepoznata	Piperi	Cultivated vine	2016	GEN_SNP_3247	D	Krstac	24930	Montenegro	Wine
MNE 339	ICVV_19128	crna nepoznata	Piperi	Cultivated vine	2016	GEN_SNP_979	C	Kratošija	9703	Balkan	Wine
MNE 340	ICVV_19129	Nepoznata	Orasi	Cultivated vine	2016	GEN_SNP_979	C	Kratošija	9703	Balkan	Wine
MNE 341	ICVV_19130	Nepoznata	Orasi	Cultivated vine	2016	GEN_SNP_979	C	Kratošija	9703	Balkan	Wine
MNE 342	ICVV_19131	Nepoznata	Orasi	Cultivated vine	2016	GEN_SNP_979	C	Kratošija	9703	Balkan	Wine
MNE 343	ICVV_19132	Nepoznata	Orasi	Cultivated vine	2016	GEN_SNP_979	C	Kratošija	9703	Balkan	Wine
MNE 344	ICVV_19133	Nepoznata	Orasi	Cultivated vine	2016	GEN_SNP_979	C	Kratošija	9703	Balkan	Wine
MNE 345	ICVV_19134	Nepoznata	Orasi	Cultivated vine	2016	GEN_SNP_979	C	Kratošija	9703	Balkan	Wine
MNE 346	ICVV_19135	Nepoznata	Orasi	Cultivated vine	2016	GEN_SNP_979	C	Kratošija	9703	Balkan	Wine
MNE 347	ICVV_19136	Nepoznata	Orasi	Cultivated vine	2016	GEN_SNP_883	C	Razaklija	8945	Turkey	Table
MNE 348	ICVV_19137	Nepoznata	Jasenov do	Cultivated vine	2016	GEN_SNP_979	C	Kratošija	9703	Balkan	Wine
MNE 349	ICVV_19138	Nepoznata	Jasenov do	Cultivated vine	2016	GEN_SNP_979	C	Kratošija	9703	Balkan	Wine
MNE 350	ICVV_19139	Nepoznata	Jasenov do	Cultivated vine	2016	GEN_SNP_979	C	Kratošija	9703	Balkan	Wine
MNE 351	ICVV_19140	Razaklija	Orasi	Cultivated vine	2016	GEN_SNP_979	C	Kratošija	9703	Balkan	Wine
MNE 352	ICVV_19141	Stara rodna Kratošija	Orasi	Cultivated vine	2016	GEN_SNP_979	C	Kratošija	9703	Balkan	Wine
MNE 353	ICVV_19142	Nepoznata bijela-bijela kratošija	Rogami	Cultivated vine	2016	GEN_SNP_3247	D	Krstac	24930	Montenegro	Wine
MNE 354	ICVV_19143	Kratošija	Rogami	Cultivated vine	2016	GEN_SNP_979	C	Kratošija	9703	Balkan	Wine
MNE 355	ICVV_19144	Kratkošija	Rogami	Cultivated vine	2016	GEN_SNP_979	C	Kratošija	9703	Balkan	Wine
MNE 356	ICVV_19145	Kratkošija	Rogami	Cultivated vine	2016	GEN_SNP_979	C	Kratošija	9703	Balkan	Wine
MNE 357	ICVV_19146	americka sorta	Cetinje	Cultivated vine	2016	GEN_SNP_9061	n.i.	Isabella	5560	United States of America	Table/Wine
MNE 358	ICVV_19147	americka sorta	Cetinje	Cultivated vine	2016	GEN_SNP_9061	n.i.	Isabella	5560	United States of America	Table/Wine
MNE 359	ICVV_19148	Vitis sylvestris	Gornji Ulići	Wild vine	2016	GEN_SNP_4220	A	Wild MNE 359	-	-	-
MNE 360	ICVV_19149	Vitis sylvestris	Gornji Ulići	Wild vine	2016	GEN_SNP_4220	A	Wild MNE 359	-	-	-
MNE 361	ICVV_19150	Vitis sylvestris	Orasi	Wild vine	2016	GEN_SNP_4162	A	Wild MNE 361	-	-	-
MNE 362	ICVV_19151	Vitis sylvestris	Orasi	Wild vine	2016	GEN_SNP_4163	C	Wild MNE 362	-	-	-
MNE 363	ICVV_19152	Vitis sylvestris	Orasi	Wild vine	2016	GEN_SNP_4164	A	Wild MNE 363	-	-	-
MNE 364	ICVV_19153	Vitis sylvestris	Orasi	Wild vine	2016	GEN_SNP_4165	A	Wild MNE 364	-	-	-
MNE 365	ICVV_19154	Vitis sylvestris	Orasi	Wild vine	2016	GEN_SNP_4166	A	Wild MNE 365	-	-	-
MNE 366	ICVV_19155	Vitis sylvestris	Komani	Wild vine	2016	GEN_SNP_4167	A	Wild MNE 366	-	-	-
MNE 367	ICVV_19156	Vitis sylvestris	Bandici	Wild vine	2016	GEN_SNP_4168	D	Wild MNE 367	-	-	-
MNE 368	ICVV_19157	Vitis sylvestris	Bandici	Wild vine	2016	GEN_SNP_4169	A	Wild MNE 368	-	-	-
MNE 369	ICVV_19158	Vitis sylvestris	Bandici	Wild vine	2016	GEN_SNP_4170	A	Wild MNE 369	-	-	-
MNE 370	ICVV_19159	Vitis sylvestris	Bandici	Wild vine	2016	GEN_SNP_4171	A	Wild MNE 370	-	-	-
MNE 371	ICVV_19160	Vitis sylvestris	Bandici	Wild vine	2016	GEN_SNP_4172	D	Wild MNE 371	-	-	-
MNE 372	ICVV_19161	Vitis sylvestris	Bandici	Wild vine	2016	GEN_SNP_4173	D	Wild MNE 372	-	-	-
MNE 373	ICVV_19162	Kratošija	Donji Zagarač	Cultivated vine	2016	GEN_SNP_979	C	Kratošija	9703	Balkan	Wine
MNE 374	ICVV_19163	Kratošija- ljutica	Donji Zagarač	Cultivated vine	2016	GEN_SNP_979	C	Kratošija	9703	Balkan	Wine
MNE 375	ICVV_19164	Kratošija- ljutica	Donji Zagarač	Cultivated vine	2016	GEN_SNP_979	C	Kratošija	9703	Balkan	Wine
MNE 376	ICVV_19165	Nepoznata	Donji Zagarač	Cultivated vine	2016	GEN_SNP_2342	D	Vranac	13179	Montenegro	Wine
MNE 377	ICVV_19166	Nepoznata	Donji Zagarač	Cultivated vine	2016	GEN_SNP_979	C	Kratošija	9703	Balkan	Wine
MNE 379	ICVV_19168	Vranac Krstac	Mikovici	Cultivated vine	2016	GEN_SNP_2342	D	Vranac	13179	Montenegro	Wine
MNE 380	ICVV_19169	Nepoznata	Mikovici	Cultivated vine	2016	GEN_SNP_2342	D	Vranac	13179	Montenegro	Wine
MNE 381	ICVV_19170	Nepoznata	Mikovici	Cultivated vine	2016	GEN_SNP_2342	D	Vranac	13179	Montenegro	Wine
MNE 382	ICVV_19171	Nepoznata	Mikovici	Cultivated vine	2016	GEN_SNP_2795	D	Bratkovina Bijela	1660	Croatia	Wine
MNE 383	ICVV_19172	Nepoznata	Mikovici	Cultivated vine	2016	GEN_SNP_2342	D	Vranac	13179	Montenegro	Wine
MNE 384	ICVV_19173	Nepoznata	Mikovici	Cultivated vine	2016	GEN_SNP_2767	D	Lisica	6856	Croatia	Wine
MNE 385	ICVV_19174	Nepoznata	Mikovici	Cultivated vine	2016	GEN_SNP_2767	D	Lisica	6856	Croatia	Wine
MNE 386	ICVV_19175	Nepoznata	Macuge	Cultivated vine	2016	GEN_SNP_2342	D	Vranac	13179	Montenegro	Wine
MNE 387	ICVV_19176	Reavica	Macuge	Cultivated vine	2016	GEN_SNP_979	C	Kratošija	9703	Balkan	Wine
MNE 388	ICVV_19177	Nepoznata crna	Macuge	Cultivated vine	2016	GEN_SNP_2342	D	Vranac	13179	Montenegro	Wine
MNE 389	ICVV_19178	Nepoznata	Macuge	Cultivated vine	2016	GEN_SNP_2342	D	Vranac	13179	Montenegro	Wine
MNE 390	ICVV_19179	Nepoznata	Macuge	Cultivated vine	2016	GEN_SNP_979	C	Kratošija	9703	Balkan	Wine
MNE 392	ICVV_19625	Lisicina	Macuge	Cultivated vine	2017	GEN_SNP_2767	D	Lisica	6856	Croatia	Wine
MNE 393	ICVV_19182	crna nepoznata	Macuge	Cultivated vine	2016	GEN_SNP_2342	D	Vranac	13179	Montenegro	Wine
MNE 394	ICVV_19183	Nepoznata	Macuge	Cultivated vine	2016	GEN_SNP_2342	D	Vranac	13179	Montenegro	Wine
MNE 395	ICVV_19626	Kratosija	Macuge	Cultivated vine	2017	GEN_SNP_979	C	Kratošija	9703	Balkan	Wine
MNE 396	ICVV_19185	Lisicina 2	Macuge	Cultivated vine	2016	GEN_SNP_2767	D	Lisica	6856	Croatia	Wine
MNE 398	ICVV_19187	Lisicina	Macuge	Cultivated vine	2016	GEN_SNP_2767	D	Lisica	6856	Croatia	Wine
MNE 399	ICVV_19188	Bijela	Macuge	Cultivated vine	2016	GEN_SNP_2767	D	Lisica	6856	Croatia	Wine
MNE 400	ICVV_19189	Kratošija	Macuge	Cultivated vine	2016	GEN_SNP_979	C	Kratošija	9703	Balkan	Wine
MNE 401	ICVV_19190	Krsta black	Pod Ostrog	Cultivated vine	2016	GEN_SNP_979	C	Kratošija	9703	Balkan	Wine
MNE 402	ICVV_19191	Krsta black	Pod Ostrog	Cultivated vine	2016	GEN_SNP_979	C	Kratošija	9703	Balkan	Wine
MNE 404	ICVV_19193	Loznica	Jelenak	Cultivated vine	2016	GEN_SNP_4175	A	Loznica	-	-	-
MNE 405	ICVV_19194	Bijela Nepoznata	Jelenak	Cultivated vine	2016	GEN_SNP_4176	A	Bijela Nepoznata Jelenak	-	-	-
MNE 406	ICVV_19195	Loznica	Jelenak	Cultivated vine	2016	GEN_SNP_4177	D	Loznica 2	-	-	-
MNE 407	ICVV_19196	Kratosija	Piperi	Cultivated vine	2016	GEN_SNP_979	C	Kratošija	9703	Balkan	Wine
MNE 408	ICVV_19197	Kratošija	Piperi	Cultivated vine	2016	GEN_SNP_979	C	Kratošija	9703	Balkan	Wine
MNE 409	ICVV_19198	Bijeli Gogolj	Piperi	Cultivated vine	2016	GEN_SNP_1062	C	Chaouch Blanc	10196	Turkey	Table
MNE 410	ICVV_19199	crna nepoznata	Doljani	Cultivated vine	2016	GEN_SNP_3246	C	Čubrica	12298	Montenegro	Wine
MNE 411	ICVV_19200	Bijela Nepoznata	Doljani	Cultivated vine	2016	GEN_SNP_2036	A	Afus Ali	122	Lebanon	Table/Wine
MNE 412	ICVV_19201	Bijela Nepoznata	Doljani	Cultivated vine	2016	GEN_SNP_2510	C	Coarna Alba	2724	Moldova	Table/Wine
MNE 413	ICVV_19202	Bijela Nepoznata	Masline	Cultivated vine	2016	GEN_SNP_3247	D	Krstac	24930	Montenegro	Wine
MNE 414	ICVV_19203	crna nepoznata	Masline	Cultivated vine	2016	GEN_SNP_4178	C	Crna Nepoznata Masline	-	-	-
MNE 415	ICVV_19204	Stara Kratosija	Piperi	Cultivated vine	2016	GEN_SNP_979	C	Kratošija	9703	Balkan	Wine
MNE 416	ICVV_19205	Stara Kratosija	Piperi	Cultivated vine	2016	GEN_SNP_979	C	Kratošija	9703	Balkan	Wine
MNE 417	ICVV_19206	Stara Kratosija	Piperi	Cultivated vine	2016	GEN_SNP_979	C	Kratošija	9703	Balkan	Wine
MNE 418	ICVV_19207	Gogolj	Komani	Cultivated vine	2016	GEN_SNP_4179	C	Gogolj	-	-	-
MNE 419	ICVV_19208	Vran	Komani	Cultivated vine	2016	GEN_SNP_979	C	Kratošija	9703	Balkan	Wine
MNE 420	ICVV_19209	Kratosija	Macuge	Cultivated vine	2016	GEN_SNP_979	C	Kratošija	9703	Balkan	Wine
MNE 422	ICVV_19211	Kratosija	Cetinje	Cultivated vine	2016	GEN_SNP_979	C	Kratošija	9703	Balkan	Wine
MNE 423	ICVV_19212	Kratkošija	Cetinje	Cultivated vine	2016	GEN_SNP_979	C	Kratošija	9703	Balkan	Wine
MNE 424	ICVV_19213	nepoznata bijela	Cetinje	Cultivated vine	2016	GEN_SNP_3261	D	Radovaca	24598	Bosnia and Herzegovina	Wine
MNE 425	ICVV_19214	Vranac	Otocic	Cultivated vine	2016	GEN_SNP_2342	D	Vranac	13179	Montenegro	Wine
MNE 426	ICVV_19215	Vranac	Otocic	Cultivated vine	2016	GEN_SNP_883	C	Razaklija	8945	Turkey	Table
MNE 427	ICVV_19216	Nepoznata	Otocic	Cultivated vine	2016	GEN_SNP_2767	D	Lisica	6856	Croatia	Wine
MNE 428	ICVV_19217	Nepoznata	Otocic	Cultivated vine	2016	GEN_SNP_916	D	Prokupac	9734	Serbia	Wine
MNE 429	ICVV_19218	Nepoznata	Otocic	Cultivated vine	2016	GEN_SNP_2767	D	Lisica	6856	Croatia	Wine
MNE 430	ICVV_19627	Nepoznata	Otocic	Cultivated vine	2017	GEN_SNP_2342	D	Vranac	13179	Montenegro	Wine
MNE 432	ICVV_19221	nepoznata bijela	Gornji Brceli	Cultivated vine	2016	GEN_SNP_3230	D	Bioka	4217	Dalmatien	Wine
MNE 433	ICVV_19222	nepoznata bijela	Gornji Brceli	Cultivated vine	2016	GEN_SNP_2035	A	Koenigin Der Weingaerten	6350	Hungary	Table/Wine
MNE 434	ICVV_19223	nepoznata bijela	Gornji Brceli	Cultivated vine	2016	GEN_SNP_2035	A	Koenigin Der Weingaerten	6350	Hungary	Table/Wine
MNE 435	ICVV_19224	nepoznata bijela	Gornji Brceli	Cultivated vine	2016	GEN_SNP_2035	A	Koenigin Der Weingaerten	6350	Hungary	Table/Wine
MNE 437	ICVV_19226	nepoznata bijela	Doci	Cultivated vine	2016	GEN_SNP_821	C	Perlona	9171	Italy	Table
MNE 439	ICVV_19228	nepoznata bijela	Doci	Cultivated vine	2016	GEN_SNP_2342	D	Vranac	13179	Montenegro	Wine
MNE 440	ICVV_19229	nepoznata bijela	Gornji Brceli	Cultivated vine	2016	GEN_SNP_3230	D	Bioka	4217	Dalmatien	Wine
MNE 441	ICVV_19230	nepoznata bijela	Gornji Brceli	Cultivated vine	2016	GEN_SNP_4183	C	Nepoznata Bijela Gornji Brceli	-	-	-
MNE 442	ICVV_19231	nepoznata bijela	Carine	Cultivated vine	2016	GEN_SNP_2767	D	Lisica	6856	Croatia	Wine
MNE 443	ICVV_19232	nepoznata bijela	Carine	Cultivated vine	2016	GEN_SNP_1353	C	Merlot	7657	France	Wine
MNE 444	ICVV_19233	nepoznata bijela	Carine	Cultivated vine	2016	GEN_SNP_2342	D	Vranac	13179	Montenegro	Wine
MNE 445	ICVV_19234	nepoznata bijela	Carine	Cultivated vine	2016	GEN_SNP_796	D	Cabernet Franc	1927	France	Wine
MNE 446	ICVV_19629	Nepoznata bijela	Carine	Cultivated vine	2017	GEN_SNP_2342	D	Vranac	13179	Montenegro	Wine
MNE 447	ICVV_19236	nepoznata bijela	Carine	Cultivated vine	2016	GEN_SNP_3240	D	Vulpea	13186	Austria	Wine
MNE 448	ICVV_19237	Lisicina	Carine	Cultivated vine	2016	GEN_SNP_2767	D	Lisica	6856	Croatia	Wine
MNE 449	ICVV_19238	nepoznata bijela	Carine	Cultivated vine	2016	GEN_SNP_3230	D	Bioka	4217	Dalmatien	Wine
MNE 450	ICVV_19239	sitna lisicina	Brijege	Cultivated vine	2016	GEN_SNP_2767	D	Lisica	6856	Croatia	Wine
MNE 453	ICVV_19242	Kratošija	Ljutice	Cultivated vine	2016	GEN_SNP_2767	D	Lisica	6856	Croatia	Wine
MNE 454	ICVV_19631	Nepoznata crna	Ljutice	Cultivated vine	2017	GEN_SNP_2342	D	Vranac	13179	Montenegro	Wine
MNE 455	ICVV_19632	Nepoznata crna	Ljutice	Cultivated vine	2017	GEN_SNP_979	C	Kratošija	9703	Balkan	Wine
MNE 456	ICVV_19245	Razaklija	Ljutice	Cultivated vine	2016	GEN_SNP_883	C	Razaklija	8945	Turkey	Table
MNE 458	ICVV_19247	nepoznata bijela 1	Ljutice	Cultivated vine	2016	GEN_SNP_4205	C	Rdecax	-	-	-
MNE 459	ICVV_19248	nepoznata bijela 2	Ljutice	Cultivated vine	2016	GEN_SNP_2767	D	Lisica	6856	Croatia	Wine
MNE 460	ICVV_19249	nepoznata bijela	Brijege	Cultivated vine	2016	GEN_SNP_2767	D	Lisica	6856	Croatia	Wine
MNE 461	ICVV_19250	Razaklija	Brijege	Cultivated vine	2016	GEN_SNP_883	C	Razaklija	8945	Turkey	Table
MNE 462	ICVV_19251	Lisicina	Brijege	Cultivated vine	2016	GEN_SNP_2767	D	Lisica	6856	Croatia	Wine
MNE 463	ICVV_19252	Kratosija	Brijege	Cultivated vine	2016	GEN_SNP_979	C	Kratošija	9703	Balkan	Wine
MNE 464	ICVV_19253	Nepoznata	Brijege	Cultivated vine	2016	GEN_SNP_2767	D	Lisica	6856	Croatia	Wine
MNE 465	ICVV_19254	Vranac	Brijege	Cultivated vine	2016	GEN_SNP_2342	D	Vranac	13179	Montenegro	Wine
MNE 466	ICVV_19255	Kratosija	Brijege	Cultivated vine	2016	GEN_SNP_2342	D	Vranac	13179	Montenegro	Wine
MNE 467	ICVV_19256	Nepoznata	Brijege	Cultivated vine	2016	GEN_SNP_2773	C	Razaklija Brijege	-	-	-
MNE 468	ICVV_19257	Nepoznata	Brijege	Cultivated vine	2016	GEN_SNP_883	C	Razaklija	8945	Turkey	Table
MNE 470	ICVV_19259	Nepoznata	Brijege	Cultivated vine	2016	GEN_SNP_4221	C	Nepoznata Brijege	-	-	-
MNE 471	ICVV_19260	Gojkovica loza	Doni Zagarac	Cultivated vine	2016	GEN_SNP_4186	D	Gojkovica Loza	-	-	-
MNE 472	ICVV_19262	Vitis sylvestris	Rvaši	Wild vine	2016	GEN_SNP_4187	A	Wild MNE 472	-	-	-
MNE 473	ICVV_19263	Vitis sylvestris	Rvaši	Wild vine	2016	GEN_SNP_4188	D	Wild MNE 473	-	-	-
MNE 474	ICVV_19264	Vitis sylvestris	Rvaši	Wild vine	2016	GEN_SNP_4189	A	Wild MNE 474	-	-	-
MNE 475	ICVV_19265	Vitis sylvestris	Meterizi	Wild vine	2016	GEN_SNP_4190	C	Wild MNE 475	-	-	-
MNE 476	ICVV_19266	Vitis sylvestris	Podgorica	Wild vine	2016	GEN_SNP_4191	A	Wild MNE 476	-	-	-
MNE 477	ICVV_19267	crna nepoznata	Gradac	Cultivated vine	2016	GEN_SNP_979	C	Kratošija	9703	Balkan	Wine
MNE 478	ICVV_19268	Bijela Nepoznata	Gradac	Cultivated vine	2016	GEN_SNP_2797	A	Vela Pergola	22299	Croatia	Wine
MNE 479	ICVV_19269	Loza iz Hilandara	Podgorica	Cultivated vine	2016	GEN_SNP_4192	C	Loza Iz Hilandara	-	-	-
MNE 480	ICVV_19585	Lisica sitnozrna	Crmnica	Cultivated vine	2017	GEN_SNP_2767	D	Lisica	6856	Croatia	Wine
MNE 481	ICVV_19586	Lisica sitnozrna	Crmnica	Cultivated vine	2017	GEN_SNP_2767	D	Lisica	6856	Croatia	Wine
MNE 482	ICVV_19587	Lisica	Crmnica	Cultivated vine	2017	GEN_SNP_2767	D	Lisica	6856	Croatia	Wine
MNE 483	ICVV_19588	Lisica	Crmnica	Cultivated vine	2017	GEN_SNP_2767	D	Lisica	6856	Croatia	Wine
MNE 484	ICVV_19589	Lisica	Crmnica	Cultivated vine	2017	GEN_SNP_2767	D	Lisica	6856	Croatia	Wine
MNE 485	ICVV_19590	Lisica	Crmnica	Cultivated vine	2017	GEN_SNP_2767	D	Lisica	6856	Croatia	Wine
MNE 486	ICVV_19591	Lisica	Crmnica	Cultivated vine	2017	GEN_SNP_2767	D	Lisica	6856	Croatia	Wine
MNE 487	ICVV_19592	Krstac	Crmnica	Cultivated vine	2017	GEN_SNP_3230	D	Bioka	4217	Dalmatien	Wine
MNE 489	ICVV_19593	Nepoznata	Crmnica	Cultivated vine	2017	GEN_SNP_2770	D	Lagorthi	6665	Greece	Wine
MNE 490	ICVV_19594	Stari Vranac	Crmnica	Cultivated vine	2017	GEN_SNP_2342	D	Vranac	13179	Montenegro	Wine
MNE 491	ICVV_19595	Crna nepoznata	Crmnica	Cultivated vine	2017	GEN_SNP_2342	D	Vranac	13179	Montenegro	Wine
MNE 492	ICVV_19596	Crna nepoznata	Crmnica	Cultivated vine	2017	GEN_SNP_2342	D	Vranac	13179	Montenegro	Wine
MNE 493	ICVV_19597	Crna nepoznata	Crmnica	Cultivated vine	2017	GEN_SNP_2342	D	Vranac	13179	Montenegro	Wine
MNE 494	ICVV_19598	Crna nepoznata	Crmnica	Cultivated vine	2017	GEN_SNP_2342	D	Vranac	13179	Montenegro	Wine
MNE 495	ICVV_19599	Nepoznata	Crmnica	Cultivated vine	2017	GEN_SNP_2342	D	Vranac	13179	Montenegro	Wine
MNE 496	ICVV_19600	Nepoznata crna	Crmnica	Cultivated vine	2017	GEN_SNP_2342	D	Vranac	13179	Montenegro	Wine
MNE 497	ICVV_19601	Rehavi Vranac	Crmnica	Cultivated vine	2017	GEN_SNP_2342	D	Vranac	13179	Montenegro	Wine
MNE 498	ICVV_19602	Bijela nepoznata	Crmnica	Cultivated vine	2017	GEN_SNP_2338	C	Zilavka	13446	Bosnia and Herzegovina	Wine
MNE 499	ICVV_19603	Crna nepoznata	Crmnica	Cultivated vine	2017	GEN_SNP_4240	C	Crna Nepoznata Crmnica	-	-	-
MNE 501	ICVV_19605	Kratosija	Piperi	Cultivated vine	2017	GEN_SNP_979	C	Kratošija	9703	Balkan	Wine
MNE 502	ICVV_19606	Kratosija	Piperi	Cultivated vine	2017	GEN_SNP_979	C	Kratošija	9703	Balkan	Wine
MNE 503	ICVV_19607	Kratosija	Piperi	Cultivated vine	2017	GEN_SNP_979	C	Kratošija	9703	Balkan	Wine
MNE 504	ICVV_19608	Kratosija	Piperi	Cultivated vine	2017	GEN_SNP_979	C	Kratošija	9703	Balkan	Wine
MNE 505	ICVV_19609	Kratosija	Piperi	Cultivated vine	2017	GEN_SNP_979	C	Kratošija	9703	Balkan	Wine
MNE 506	ICVV_19610	Nepoznata	Piperi	Cultivated vine	2017	GEN_SNP_4241	A	Nepoznata Piperi	-	-	-
MNE 507	ICVV_19611	Kratosija	Piperi	Cultivated vine	2017	GEN_SNP_979	C	Kratošija	9703	Balkan	Wine
MNE 508	ICVV_19612	Nepoznata	Piperi	Cultivated vine	2017	GEN_SNP_979	C	Kratošija	9703	Balkan	Wine
MNE 511	ICVV_19613	Kratosija	Piperi	Cultivated vine	2017	GEN_SNP_979	C	Kratošija	9703	Balkan	Wine
MNE 512	ICVV_19614	Kratosija	Piperi	Cultivated vine	2017	GEN_SNP_979	C	Kratošija	9703	Balkan	Wine
MNE 513	ICVV_19615	Nepoznata	Piperi	Cultivated vine	2017	GEN_SNP_979	C	Kratošija	9703	Balkan	Wine
MNE 514	ICVV_19616	Nepoznata bijela	Piperi	Cultivated vine	2017	GEN_SNP_3247	D	Krstac	24930	Montenegro	Wine
MNE 515	ICVV_19617	Kratosija	Piperi	Cultivated vine	2017	GEN_SNP_979	C	Kratošija	9703	Balkan	Wine
MNE 516	ICVV_19618	Ruzica	Piperi	Cultivated vine	2017	GEN_SNP_3240	D	Vulpea	13186	Austria	Wine
MNE 517	ICVV_19619	Kratosija	Piperi	Cultivated vine	2017	GEN_SNP_979	C	Kratošija	9703	Balkan	Wine
MNE 518	ICVV_19620	Nepoznata	Kosic	Cultivated vine	2017	GEN_SNP_4242	A	Nepoznata Kosic	-	-	-
MNE 519	ICVV_19621	Nepoznata	Savnik	Cultivated vine	2017	GEN_SNP_9061	n.i.	Isabella	5560	United States of America	Table/Wine
MNE 520	ICVV_19622	Nepoznata	Zabljak	Cultivated vine	2017	GEN_SNP_4243	C	Nepoznata Zabljak	-	-	-

## Sheet: SupTable2
Supplementary Table S2. SNP profiles and structure results obtained for the 131 non-redundant grapevine genotypes found in this study. SNPs SNP_NG_C_001, SNP_NG_C_003 and SNP_NG_D_003 were used for chlorotype determination.
SNP genotype (ICVV-SNP)	Cultivar name1	Chlorotype	Origin	Genetic group (STR1)	q-value Str1.1 (STR1)	q-value Str1.2 (STR1)	Genetic group (STR2A)	q-value Str2A.1 (STR2A)	q-value Str2A.2 (STR2A)	Genetic group (STR2B)	q-value Str2B.1 (STR2B)	q-value Str2B.2 (STR2B)	q-value Str2B.3 (STR2B)	SNP1003_336	SNP1015_67	SNP1027_69	SNP1035_226	SNP1079_58	SNP1119_176	SNP1127_70	SNP1157_64	SNP1215_138	SNP1229_219	SNP1323_155	SNP1347_100	SNP1349_174	SNP1399_81	SNP1411_565	SNP1445_218	SNP1453_40	SNP1471_179	SNP1513_153	SNP191_100	SNP197_82	SNP227_191	SNP259_199	SNP269_308	SNP325_65	SNP425_205	SNP447_244	SNP555_132	SNP579_187	SNP581_114	SNP593_149	SNP613_315	SNP697_296	SNP819_210	SNP829_281	SNP873_244
GEN_SNP_2761	Crna Tomba	n.i.	Cultivated	Str1.1	0.996	0.004	Str2A.2	0.0565	0.9435	Admixed	0.5263	0.4563	0.0174	C:C	G:G	T:T	C:T	A:A	A:C	G:G	T:T	T:T	C:G	A:C	A:G	A:A	A:A	T:T	G:G	A:G	T:T	C:C	?:?	C:C	A:C	T:T	A:G	A:T	A:A	C:T	A:C	T:T	?:?	C:C	C:T	A:A	A:A	A:A	C:T
GEN_SNP_3269	Bijela Nepoznata	C	Cultivated	Str1.1	0.996	0.004	Str2A.2	0.045	0.955	Admixed	0.4101	0.5677	0.0222	A:C	G:G	C:T	T:T	A:A	A:C	G:T	T:T	T:T	C:C	A:C	A:G	A:A	A:A	A:T	G:G	A:A	?:?	C:T	C:C	C:C	?:?	T:T	G:G	A:T	A:A	C:T	A:C	T:T	A:G	C:T	C:C	A:A	A:T	A:A	C:C
GEN_SNP_3246	Čubrica*	C	Cultivated	Str1.1	0.9956	0.0044	Str2A.2	0.0289	0.9711	Admixed	0.4236	0.5595	0.0169	A:A	G:G	C:T	C:T	A:G	A:C	G:G	T:T	C:T	C:G	A:C	A:G	A:A	A:A	T:T	G:G	A:A	?:?	C:T	C:C	A:C	?:?	T:T	A:G	A:T	A:A	C:T	A:C	T:T	A:G	C:C	C:C	A:A	A:T	A:G	C:T
GEN_SNP_2759	Bijela Krupna SR	C	Cultivated	Str1.1	0.9956	0.0044	Admixed	0.6592	0.3408	Str2B.1 (= RAZ-group)	0.7888	0.0468	0.1644	A:A	A:G	C:C	C:C	A:A	C:C	G:T	T:T	C:T	C:C	A:A	A:G	A:A	A:A	A:T	G:G	A:G	T:T	T:T	C:C	A:C	A:A	A:T	A:G	A:A	A:A	T:T	C:C	T:T	A:G	C:C	C:C	A:A	A:T	A:G	C:C
GEN_SNP_8007	Čubrica 2	C	Cultivated	Str1.1	0.9954	0.0046	Str2A.2	0.0241	0.9759	Admixed	0.4011	0.5827	0.0162	A:A	?:?	T:T	C:T	G:G	A:A	G:G	T:T	C:C	G:G	A:C	A:A	A:A	A:A	T:T	G:G	A:A	?:?	C:T	C:C	A:C	?:?	T:T	A:G	A:T	A:A	C:T	A:C	T:T	A:A	C:C	C:C	A:A	A:T	G:G	C:T
GEN_SNP_3237	Nepoznata Kuči	C	Cultivated	Str1.1	0.9951	0.0049	Str2A.2	0.0707	0.9293	Admixed	0.5998	0.3813	0.0189	A:A	?:?	C:T	C:C	A:G	C:C	G:G	T:T	C:T	C:G	A:C	A:A	A:A	A:A	T:T	G:G	A:G	?:?	C:T	C:C	A:C	?:?	T:T	G:G	A:T	A:A	T:T	A:C	T:T	A:G	C:C	C:T	A:A	A:A	A:G	T:T
GEN_SNP_3250	Loza Svetog Vasilija Ostrozkog	C	Cultivated	Str1.1	0.9942	0.0058	Admixed	0.6078	0.3922	Str2B.1 (= RAZ-group)	0.7789	0.0793	0.1418	C:C	G:G	C:T	C:C	A:G	A:C	T:T	T:T	C:T	C:C	A:A	A:G	A:G	A:A	T:T	G:G	A:A	?:?	C:T	C:C	A:A	?:?	T:T	A:A	A:A	A:A	C:T	A:A	T:T	A:G	C:T	C:C	A:A	T:T	A:A	C:C
GEN_SNP_3301	Crvena Krivaja	C	Cultivated	Str1.1	0.9935	0.0065	Str2A.1	0.7853	0.2147	Str2B.1 (= RAZ-group)	0.757	0.0358	0.2072	A:A	A:G	C:C	C:T	A:G	C:C	G:G	T:T	C:C	C:C	A:A	A:G	A:A	A:A	T:T	G:G	A:G	?:?	C:T	C:C	A:C	?:?	A:T	A:A	A:A	A:A	T:T	A:C	T:T	A:G	C:C	C:C	A:A	A:T	A:A	C:C
GEN_SNP_2510	Coarna Alba*	C	Cultivated	Str1.1	0.9943	0.0057	Str2A.2	0.2893	0.7107	Admixed	0.6853	0.2643	0.0504	A:C	G:G	C:C	C:T	A:G	C:C	G:T	T:T	C:T	C:C	A:C	A:A	A:A	A:A	T:T	G:G	A:G	T:T	T:T	C:C	A:C	A:A	A:T	A:G	A:T	A:A	T:T	A:C	T:T	G:G	C:C	C:C	A:A	T:T	A:G	C:T
GEN_SNP_3260	Raćeška	C	Cultivated	Str1.1	0.9943	0.0057	Str2A.2	0.0733	0.9267	Admixed	0.5047	0.4733	0.022	C:C	G:G	T:T	T:T	A:G	A:C	G:T	T:T	C:T	C:G	A:C	A:G	A:G	A:A	A:T	G:G	A:G	?:?	C:C	C:C	A:C	?:?	T:T	A:G	A:A	A:A	C:T	A:C	T:T	A:G	C:T	C:T	A:A	T:T	A:G	C:T
GEN_SNP_883	Parmak Cerven*	C	Cultivated	Str1.1	0.9932	0.0068	Admixed	0.4695	0.5305	Str2B.1 (= RAZ-group)	0.9608	0.0231	0.0161	A:C	G:G	C:T	C:T	A:A	C:C	G:T	T:T	C:T	C:C	A:A	A:G	A:A	A:A	A:T	G:G	A:G	T:T	C:T	C:C	A:C	A:A	T:T	A:G	A:A	A:A	T:T	A:C	T:T	G:G	C:C	C:T	A:A	A:T	A:A	C:T
GEN_SNP_3239	Nepoznata 2	C	Cultivated	Str1.1	0.9911	0.0089	Admixed	0.6408	0.3592	Str2B.1 (= RAZ-group)	0.8248	0.0604	0.1148	A:C	?:?	C:T	T:T	A:A	A:C	G:G	T:T	T:T	C:G	A:A	A:G	A:A	A:A	T:T	A:G	A:A	?:?	T:T	C:C	C:C	?:?	T:T	A:A	A:A	A:A	T:T	C:C	T:T	A:G	C:T	C:T	A:A	A:T	A:A	?:?
GEN_SNP_4192	Loza Iz Hilandara	C	Cultivated	Str1.1	0.9829	0.0171	Admixed	0.6347	0.3653	Str2B.1 (= RAZ-group)	0.7482	0.0527	0.1991	A:C	G:G	C:C	T:T	A:G	C:C	G:G	A:T	C:T	C:C	A:C	A:G	A:G	A:A	A:T	G:G	A:A	?:?	C:T	C:C	A:A	?:?	A:T	A:A	A:A	A:A	C:T	A:C	T:T	A:G	C:C	C:T	A:A	A:T	A:G	C:T
GEN_SNP_4190	Wild MNE 475	C	Wild	Str1.1	0.9933	0.0067	Str2A.2	0.1644	0.8356	Admixed	0.5869	0.3849	0.0282	A:C	G:G	T:T	T:T	A:A	C:C	G:G	T:T	C:T	C:C	A:C	G:G	A:A	A:A	A:T	G:G	A:G	?:?	T:T	C:C	C:C	?:?	T:T	A:G	A:T	A:A	C:T	A:C	T:T	A:G	C:T	C:C	A:A	A:T	A:G	C:C
GEN_SNP_2773	Razaklija Brijege	C	Cultivated	Str1.1	0.9824	0.0176	Admixed	0.6194	0.3806	Str2B.1 (= RAZ-group)	0.7537	0.1218	0.1245	A:C	G:G	C:T	C:T	A:A	A:C	G:T	T:T	T:T	C:G	A:C	G:G	A:A	A:A	A:T	A:G	A:G	T:T	T:T	C:C	C:C	?:?	T:T	G:G	A:A	A:A	T:T	C:C	T:T	A:G	C:T	C:T	A:A	T:T	A:A	C:T
GEN_SNP_3265	Crna Loza	C	Cultivated	Str1.1	0.993	0.007	Str2A.2	0.0511	0.9489	Admixed	0.3832	0.5918	0.025	A:A	?:?	C:T	C:T	A:A	?:?	G:T	T:T	T:T	C:G	A:C	G:G	A:G	A:A	T:T	G:G	A:A	?:?	?:?	C:C	A:C	?:?	T:T	A:G	A:T	A:A	C:T	A:C	T:T	A:G	?:?	C:T	A:A	T:T	A:G	C:T
GEN_SNP_2771	Krkosija	C	Cultivated	Str1.1	0.9929	0.0071	Admixed	0.3289	0.6711	Admixed	0.1617	0.476	0.3624	A:A	A:G	T:T	T:T	A:G	C:C	G:T	T:T	C:T	C:G	C:C	A:G	G:G	A:A	T:T	G:G	A:A	C:T	C:T	C:C	A:C	A:C	A:A	A:A	T:T	A:A	C:C	A:C	T:T	A:G	C:T	C:T	A:G	T:T	A:G	C:T
GEN_SNP_3248	Sura	D	Cultivated	Str1.1	0.9923	0.0077	Admixed	0.3177	0.6823	Admixed	0.1219	0.4926	0.3855	C:C	A:G	C:T	C:T	A:G	C:C	G:G	T:T	C:T	C:C	A:C	A:A	A:G	A:A	T:T	A:G	A:A	?:?	C:T	C:C	A:C	?:?	A:T	G:G	A:T	A:A	C:C	C:C	T:T	A:G	T:T	C:C	A:G	T:T	A:G	C:T
GEN_SNP_916	Prokupac*	D	Cultivated	Str1.1	0.9923	0.0077	Admixed	0.5297	0.4703	Admixed	0.4685	0.1827	0.3487	A:C	G:G	C:T	C:T	G:G	C:C	G:G	T:T	C:C	C:G	A:C	G:G	A:A	A:A	T:T	A:G	A:G	T:T	C:T	C:C	A:C	A:A	A:T	A:G	A:A	A:A	T:T	A:C	T:T	A:G	C:T	C:C	A:A	T:T	A:A	C:T
GEN_SNP_2762	Žitkovina	n.i.	Cultivated	Str1.1	0.992	0.008	Str2A.2	0.142	0.858	Admixed	0.07	0.6874	0.2426	C:C	G:G	C:C	C:T	A:A	A:C	G:G	T:T	T:T	C:C	A:C	A:G	A:G	A:A	T:T	G:G	A:A	C:T	C:T	?:?	A:C	A:C	T:T	G:G	T:T	A:A	C:T	A:C	T:T	?:?	T:T	C:C	A:A	T:T	A:G	C:T
GEN_SNP_4178	Crna Nepoznata Masline	C	Cultivated	Str1.1	0.992	0.008	Admixed	0.5336	0.4664	Admixed	0.5587	0.1859	0.2555	C:C	G:G	C:C	C:T	A:A	C:C	G:T	A:T	T:T	C:G	A:A	A:G	A:A	A:A	T:T	G:G	A:G	?:?	C:T	C:C	C:C	?:?	A:T	A:G	A:T	A:A	T:T	A:C	T:T	A:G	C:C	C:C	A:A	T:T	G:G	C:T
GEN_SNP_2770	Lagorthi*	D	Cultivated	Str1.1	0.9919	0.0081	Str2A.2	0.2551	0.7449	Admixed	0.1994	0.5493	0.2513	C:C	G:G	C:T	T:T	G:G	A:C	G:G	T:T	C:C	C:C	C:C	A:G	A:G	A:A	T:T	G:G	A:G	T:T	C:T	C:C	A:C	C:C	A:A	A:G	A:A	A:A	C:C	A:C	T:T	A:G	C:T	C:C	A:A	A:T	G:G	C:C
GEN_SNP_3245	Kadarun*	C	Cultivated	Str1.1	0.9919	0.0081	Str2A.2	0.2845	0.7155	Admixed	0.2049	0.5189	0.2762	A:C	G:G	C:T	T:T	A:A	C:C	G:G	T:T	C:T	C:G	C:C	G:G	A:A	A:A	T:T	G:G	A:G	?:?	C:T	C:C	A:C	?:?	A:T	A:A	A:T	A:A	C:C	A:C	T:T	A:A	C:C	C:C	A:A	T:T	A:G	C:C
GEN_SNP_3243	Japudžak	C	Cultivated	Str1.1	0.9918	0.0082	Str2A.2	0.1884	0.8116	Admixed	0.2042	0.5621	0.2337	A:C	?:?	T:T	T:T	A:G	A:C	G:G	A:T	C:T	C:G	C:C	G:G	A:G	A:A	T:T	G:G	A:G	?:?	C:T	C:C	A:A	?:?	A:T	A:G	A:T	A:A	C:T	A:C	T:T	A:G	C:T	C:C	A:A	A:T	A:A	C:T
GEN_SNP_2768	Cetinka	n.i.	Cultivated	Str1.1	0.9916	0.0084	Admixed	0.5397	0.4603	Admixed	0.6073	0.1785	0.2142	A:C	G:G	C:T	T:T	A:A	C:C	G:G	T:T	C:T	C:G	A:C	A:G	A:A	A:A	A:T	A:G	A:G	C:T	C:T	?:?	A:A	A:A	A:T	G:G	A:A	A:A	T:T	C:C	T:T	?:?	C:T	C:T	A:A	A:A	A:G	T:T
GEN_SNP_979	Kratošija*	C	Cultivated	Str1.1	0.9947	0.0053	Str2A.2	0.0162	0.9838	Str2B.2 (= KRA-group)	0.0195	0.9653	0.0152	A:C	G:G	C:T	T:T	A:G	A:C	G:G	T:T	T:T	C:G	C:C	G:G	A:G	A:A	T:T	G:G	A:A	T:T	C:T	C:C	A:C	A:C	T:T	A:G	A:T	A:A	C:C	C:C	T:T	A:A	C:T	C:C	A:A	A:T	A:G	C:C
GEN_SNP_2795	Bratkovina Bijela*	D	Cultivated	Str1.1	0.9911	0.0089	Admixed	0.4937	0.5063	Admixed	0.1385	0.3563	0.5053	C:C	G:G	C:T	C:T	A:A	C:C	G:T	T:T	C:T	C:C	A:C	A:G	G:G	A:A	T:T	A:G	A:G	?:?	C:T	C:C	C:C	?:?	A:T	G:G	A:T	A:A	T:T	A:A	T:T	A:G	T:T	C:C	A:A	T:T	A:G	C:T
GEN_SNP_3259	Nepoznata Bijela Gornji Morinj	D	Cultivated	Str1.1	0.9946	0.0054	Str2A.2	0.0892	0.9108	Str2B.2 (= KRA-group)	0.0626	0.7727	0.1647	A:C	G:G	T:T	T:T	G:G	C:C	G:G	T:T	C:T	C:C	C:C	A:G	G:G	A:A	T:T	A:G	A:G	?:?	C:T	C:C	C:C	?:?	A:T	A:G	A:A	A:A	C:T	A:C	T:T	A:G	T:T	C:C	A:A	A:T	G:G	C:C
GEN_SNP_2758	Ćelinac	n.i.	Cultivated	Str1.1	0.991	0.009	Admixed	0.3148	0.6852	Admixed	0.103	0.4979	0.3991	C:C	A:G	C:C	C:T	A:G	C:C	G:G	T:T	C:T	C:G	A:C	A:G	A:G	A:A	T:T	A:G	A:A	C:T	C:T	?:?	A:C	A:A	A:T	A:G	T:T	A:A	C:T	A:C	T:T	?:?	T:T	C:C	G:G	T:T	A:G	C:T
GEN_SNP_2766	Bijela slatka iz opeke	n.i.	Cultivated	Str1.1	0.9941	0.0059	Str2A.2	0.0589	0.9411	Str2B.2 (= KRA-group)	0.0964	0.8191	0.0845	A:C	G:G	C:C	T:T	A:G	A:A	G:G	T:T	C:T	C:C	C:C	A:G	A:A	A:A	T:T	G:G	A:A	T:T	T:T	?:?	C:C	C:C	A:T	A:G	A:T	A:A	C:C	A:C	T:T	?:?	C:T	C:C	A:A	A:T	G:G	C:C
GEN_SNP_3240	Vulpea*	D	Cultivated	Str1.1	0.9901	0.0099	Admixed	0.4898	0.5102	Admixed	0.3397	0.3012	0.359	C:C	G:G	C:C	T:T	A:G	A:C	G:G	T:T	C:T	C:C	A:C	A:G	A:A	A:A	T:T	G:G	A:G	T:T	T:T	C:C	A:C	A:A	A:T	A:G	A:T	A:A	C:C	A:C	T:T	G:G	C:T	C:C	A:A	T:T	A:G	T:T
GEN_SNP_2797	Vela Pergola*	A	Cultivated	Str1.1	0.9896	0.0104	Admixed	0.6318	0.3682	Admixed	0.2116	0.2412	0.5472	C:C	G:G	C:T	C:T	A:G	A:A	G:T	T:T	C:C	C:C	A:C	A:G	G:G	A:A	T:T	G:G	A:A	T:T	C:C	C:C	A:C	A:A	T:T	A:G	A:T	A:A	C:T	A:C	C:T	A:G	T:T	C:C	A:A	T:T	A:G	C:C
GEN_SNP_2342	Vranac*	D	Cultivated	Str1.1	0.9912	0.0088	Str2A.2	0.0757	0.9243	Str2B.2 (= KRA-group)	0.1339	0.7419	0.1243	A:C	A:G	C:T	T:T	G:G	C:C	G:G	T:T	T:T	C:G	A:C	A:G	A:G	A:A	T:T	A:G	A:A	T:T	C:T	C:C	C:C	A:C	T:T	G:G	T:T	A:A	C:C	C:C	T:T	A:G	C:T	C:C	A:G	T:T	A:G	C:C
GEN_SNP_4183	Nepoznata Bijela Gornji Brceli	C	Cultivated	Str1.1	0.9893	0.0107	Str2A.2	0.1845	0.8155	Admixed	0.1324	0.6416	0.226	C:C	G:G	C:T	T:T	A:G	C:C	G:G	T:T	C:T	C:G	A:C	G:G	A:G	A:A	A:T	G:G	A:A	?:?	?:?	C:C	A:A	?:?	T:T	G:G	A:T	A:A	C:T	A:C	T:T	A:G	C:T	C:C	A:A	A:T	A:G	C:C
GEN_SNP_1448	Malvasia Bianca Lunga*	D	Cultivated	Str1.1	0.9891	0.0109	Admixed	0.4353	0.5647	Admixed	0.2564	0.3956	0.3481	C:C	G:G	C:T	T:T	G:G	C:C	G:G	A:T	C:C	C:C	A:C	G:G	G:G	A:A	T:T	G:G	A:G	T:T	T:T	C:C	A:C	A:C	A:T	A:G	A:T	A:A	C:T	A:A	C:T	A:G	T:T	C:C	A:A	A:T	G:G	C:C
GEN_SNP_3294	Bijela Bezimena	D	Cultivated	Str1.1	0.989	0.011	Admixed	0.6568	0.3432	Admixed	0.2734	0.1865	0.5401	A:C	G:G	C:T	C:T	A:G	C:C	G:G	A:T	C:T	C:C	C:C	A:A	A:A	A:A	A:T	G:G	A:G	?:?	C:T	C:C	A:C	?:?	T:T	A:G	A:A	A:A	C:T	A:C	T:T	A:G	C:T	C:T	A:A	A:T	A:A	T:T
GEN_SNP_4163	Wild MNE 362	C	Wild	Str1.1	0.9885	0.0115	Str2A.2	0.1046	0.8954	Admixed	0.4843	0.4846	0.031	A:C	G:G	C:T	T:T	A:G	A:C	G:G	T:T	T:T	C:G	A:C	A:G	A:G	A:A	A:T	G:G	A:G	?:?	C:T	C:C	A:A	?:?	T:T	A:G	A:A	A:A	C:T	C:C	T:T	A:G	C:T	C:C	A:A	A:A	A:A	C:C
GEN_SNP_2796	Zadrimka	D	Cultivated	Str1.1	0.9871	0.0129	Str2A.2	0.1326	0.8674	Admixed	0.1967	0.6233	0.18	C:C	G:G	C:T	T:T	G:G	C:C	G:G	A:T	C:T	C:G	A:C	A:G	A:G	A:A	T:T	G:G	A:A	T:T	C:T	C:C	A:A	A:A	A:T	A:G	A:T	A:A	C:C	A:C	T:T	A:G	C:C	C:C	A:A	T:T	A:A	C:T
GEN_SNP_3244	Lisica 2	C	Cultivated	Str1.1	0.9871	0.0129	Admixed	0.5825	0.4175	Admixed	0.6058	0.1338	0.2604	A:A	?:?	C:T	C:T	A:G	C:C	G:G	T:T	C:C	C:C	A:A	A:G	A:A	A:A	T:T	G:G	A:A	?:?	T:T	C:C	A:C	?:?	T:T	A:G	A:T	A:A	C:T	A:C	T:T	A:G	C:T	C:C	A:A	T:T	A:G	C:T
GEN_SNP_2036	Afus Ali*	A	Cultivated	Str1.1	0.9862	0.0138	Admixed	0.6896	0.3104	Admixed	0.303	0.1784	0.5185	A:A	G:G	C:C	C:T	A:G	A:C	G:G	T:T	T:T	C:C	C:C	A:A	A:G	A:A	T:T	A:G	A:G	T:T	T:T	C:C	A:C	A:A	A:A	A:G	A:T	A:A	C:T	A:A	T:T	A:A	T:T	C:C	A:A	A:T	G:G	C:C
GEN_SNP_28	Heptakilo*	B1	Cultivated	Str1.1	0.9861	0.0139	Str2A.1	0.8038	0.1962	Admixed	0.421	0.0982	0.4808	A:A	A:G	C:C	C:C	A:G	C:C	G:G	T:T	T:T	C:G	A:A	G:G	A:A	A:A	T:T	G:G	A:G	T:T	C:T	C:C	A:C	A:A	A:A	A:A	A:A	A:A	T:T	A:C	T:T	A:G	C:T	C:C	A:A	A:T	G:G	C:C
GEN_SNP_3302	Duljenga	D	Cultivated	Str1.1	0.9855	0.0145	Admixed	0.3348	0.6652	Admixed	0.201	0.4434	0.3557	A:C	A:G	C:T	C:T	G:G	C:C	G:G	T:T	C:T	C:C	A:A	A:A	A:G	A:A	T:T	A:G	A:A	?:?	C:T	C:C	A:C	?:?	A:T	G:G	A:T	A:A	C:C	C:C	T:T	G:G	T:T	C:C	A:G	T:T	A:G	C:T
GEN_SNP_2765	Slična Vrancu Po Predolcu	C	Cultivated	Str1.1	0.9854	0.0146	Admixed	0.4917	0.5083	Admixed	0.1232	0.3827	0.4941	A:C	G:G	C:T	C:T	A:G	A:C	G:T	T:T	T:T	C:G	C:C	A:G	A:G	A:A	T:T	G:G	A:G	C:T	C:T	C:C	C:C	A:A	T:T	A:G	A:T	A:A	C:T	C:C	T:T	A:G	C:T	C:T	G:G	A:T	A:A	C:T
GEN_SNP_2035	Koenigin Der Weingaerten*	A	Cultivated	Str1.1	0.9834	0.0166	Str2A.1	0.8286	0.1714	Admixed	0.3649	0.0697	0.5654	A:A	G:G	C:C	C:T	A:G	A:C	G:G	A:T	C:T	C:C	C:C	A:G	A:G	A:A	A:T	G:G	A:G	C:T	C:T	C:C	C:C	A:A	A:T	G:G	A:A	A:A	T:T	A:A	T:T	A:A	C:T	C:C	A:A	A:A	G:G	C:T
GEN_SNP_2364	Plavina Crna*	C	Cultivated	Str1.1	0.9903	0.0097	Str2A.2	0.0529	0.9471	Str2B.2 (= KRA-group)	0.1342	0.7929	0.0729	C:C	G:G	C:T	T:T	A:G	A:A	G:G	T:T	C:T	C:G	C:C	A:G	A:A	A:A	T:T	G:G	A:G	T:T	T:T	C:C	C:C	A:C	A:T	A:G	A:T	A:A	C:C	A:C	T:T	A:A	C:T	C:C	A:A	A:T	A:G	C:C
GEN_SNP_3241	Stara Kratošija	D	Cultivated	Str1.1	0.9893	0.0107	Str2A.2	0.0764	0.9236	Str2B.2 (= KRA-group)	0.0513	0.8089	0.1399	C:C	?:?	C:T	T:T	G:G	C:C	G:G	T:T	C:T	C:G	C:C	A:G	A:G	A:A	T:T	A:G	A:A	?:?	T:T	C:C	C:C	?:?	T:T	G:G	A:T	A:A	C:T	A:C	T:T	A:G	T:T	C:C	A:A	A:T	A:G	C:C
GEN_SNP_2764	Razaki	C	Cultivated	Str1.1	0.9803	0.0197	Admixed	0.5813	0.4187	Admixed	0.1912	0.3106	0.4982	A:A	G:G	C:C	T:T	A:G	C:C	G:T	T:T	T:T	C:C	A:C	A:A	G:G	A:A	A:T	G:G	A:A	C:T	C:T	C:C	A:A	A:C	A:T	A:G	A:T	A:A	C:T	A:C	T:T	A:G	C:T	C:C	A:A	A:T	A:G	C:T
GEN_SNP_1218	Pamid*	C	Cultivated	Str1.1	0.9794	0.0206	Admixed	0.5237	0.4763	Admixed	0.2243	0.2946	0.4812	C:C	A:G	C:T	C:T	G:G	A:C	G:G	T:T	T:T	C:C	C:C	A:A	A:G	A:A	A:T	G:G	A:A	T:T	T:T	C:C	C:C	A:C	A:T	A:A	A:T	A:A	T:T	A:A	T:T	A:G	C:C	C:T	A:A	A:T	A:G	C:T
GEN_SNP_3296	Karystino*	D	Cultivated	Str1.1	0.9789	0.0211	Admixed	0.6815	0.3185	Admixed	0.2182	0.1868	0.595	A:C	G:G	C:T	T:T	A:G	A:C	G:G	T:T	T:T	C:C	C:C	G:G	A:G	A:A	T:T	A:G	A:A	?:?	C:T	C:C	A:A	?:?	A:T	A:G	A:T	A:A	C:T	A:A	T:T	A:G	C:T	C:C	A:G	A:T	G:G	T:T
GEN_SNP_2047	Muscat Hamburg*	D	Cultivated	Str1.1	0.9785	0.0215	Str2A.1	0.858	0.142	Admixed	0.3068	0.079	0.6142	A:A	G:G	C:T	C:C	A:A	A:A	G:G	T:T	T:T	C:C	A:A	G:G	A:A	A:A	T:T	A:G	A:G	C:T	T:T	C:C	A:C	A:A	A:T	A:A	A:A	A:A	T:T	A:C	T:T	A:A	C:T	C:C	A:A	A:T	A:A	C:T
GEN_SNP_1062	Chaouch Blanc*	C	Cultivated	Str1.1	0.9785	0.0215	Str2A.1	0.7457	0.2543	Admixed	0.2695	0.1504	0.5801	A:C	G:G	T:T	T:T	A:G	A:C	G:G	T:T	C:C	C:C	A:A	A:G	A:A	A:A	T:T	G:G	A:G	C:T	C:T	C:C	C:C	A:A	A:T	G:G	A:T	A:A	T:T	A:C	C:T	G:G	C:T	C:C	A:A	A:T	G:G	C:C
GEN_SNP_2767	Lisica*	D	Cultivated	Str1.1	0.9749	0.0251	Admixed	0.5846	0.4154	Admixed	0.2099	0.2649	0.5252	A:A	G:G	C:T	C:T	A:A	C:C	G:T	T:T	C:C	C:C	A:A	A:G	A:A	A:A	T:T	A:G	A:A	T:T	C:T	C:C	A:C	A:A	T:T	A:G	A:A	A:A	C:C	C:C	T:T	A:G	T:T	C:C	A:G	T:T	A:G	T:T
GEN_SNP_3230	Bioka*	D	Cultivated	Str1.1	0.9739	0.0261	Str2A.1	0.8311	0.1689	Admixed	0.3856	0.0575	0.5569	C:C	G:G	C:C	T:T	G:G	A:C	G:G	T:T	C:T	C:C	A:A	A:G	A:A	A:A	A:T	G:G	A:G	T:T	C:T	C:C	A:C	A:A	A:A	A:A	A:T	A:A	T:T	A:A	C:T	A:G	C:T	C:T	A:A	T:T	A:G	T:T
GEN_SNP_3298	Ružica	D	Cultivated	Str1.1	0.9674	0.0326	Admixed	0.6332	0.3668	Admixed	0.1334	0.2795	0.5871	A:C	G:G	C:T	C:T	G:G	A:C	G:G	T:T	C:T	C:C	A:C	G:G	A:A	A:A	A:T	G:G	A:A	?:?	T:T	C:C	A:C	?:?	A:T	A:A	A:A	A:A	C:C	C:C	T:T	A:G	T:T	C:C	A:G	A:A	A:G	C:T
GEN_SNP_2772	Medna	A	Cultivated	Str1.1	0.9635	0.0365	Admixed	0.6978	0.3022	Admixed	0.2191	0.1782	0.6026	A:C	A:G	C:T	T:T	A:G	A:C	G:T	T:T	C:T	C:C	A:C	G:G	A:A	A:A	T:T	A:G	A:G	T:T	C:T	C:C	C:C	A:A	A:T	A:A	A:T	A:A	T:T	A:A	T:T	A:G	T:T	C:C	A:A	T:T	A:A	C:T
GEN_SNP_3242	Crni Krstač	C	Cultivated	Str1.1	0.9568	0.0432	Str2A.2	0.2555	0.7445	Admixed	0.1093	0.5712	0.3195	A:C	G:G	C:C	T:T	A:G	A:C	G:G	T:T	C:T	C:G	A:C	G:G	A:A	A:A	A:T	G:G	A:G	?:?	C:T	C:C	C:C	?:?	A:T	A:G	T:T	A:A	C:T	A:C	T:T	A:G	C:T	C:C	A:A	T:T	A:A	C:T
GEN_SNP_3293	Krivalja Bijela*	C	Cultivated	Str1.1	0.9493	0.0507	Str2A.1	0.937	0.063	Admixed	0.3614	0.0351	0.6035	A:C	A:A	C:C	C:C	A:G	C:C	G:G	T:T	C:C	C:C	A:A	A:G	A:A	A:A	T:T	G:G	A:G	?:?	T:T	C:C	A:C	?:?	A:T	A:A	A:A	A:A	C:T	A:A	T:T	A:G	C:C	C:T	A:A	A:T	A:G	C:C
GEN_SNP_3270	Bijela Nepoznata Jelenak 2	A	Cultivated	Str1.1	0.9486	0.0514	Admixed	0.3149	0.6851	Admixed	0.0381	0.5829	0.379	A:C	G:G	C:C	T:T	A:G	A:C	G:G	T:T	C:T	C:C	C:C	A:G	G:G	A:A	T:T	G:G	A:A	?:?	C:C	C:C	C:C	?:?	T:T	A:G	T:T	A:A	C:T	A:C	T:T	A:G	C:T	C:C	A:A	T:T	A:G	C:C
GEN_SNP_2769	Volovina iz opeke	n.i.	Cultivated	Str1.1	0.9434	0.0566	Admixed	0.6928	0.3072	Admixed	0.2918	0.1323	0.5759	C:C	G:G	C:T	T:T	A:A	C:C	G:T	A:T	C:T	C:G	A:A	G:G	A:A	A:A	T:T	G:G	A:G	T:T	C:C	?:?	C:C	A:A	T:T	A:A	A:T	A:A	C:T	A:C	?:?	?:?	C:T	C:C	A:A	T:T	A:G	C:T
GEN_SNP_3300	Čauš Crveni	C	Cultivated	Str1.1	0.9328	0.0672	Str2A.1	0.7609	0.2391	Str2B.3 (= INT-group)	0.136	0.1602	0.7038	C:C	G:G	C:T	T:T	A:G	A:A	G:G	T:T	C:T	C:G	A:C	A:G	A:G	A:G	T:T	G:G	A:G	?:?	T:T	C:C	C:C	?:?	A:A	G:G	A:T	A:A	T:T	A:C	T:T	G:G	C:C	C:C	A:A	A:A	A:G	C:T
GEN_SNP_930	Nincusa*	D	Cultivated	Str1.1	0.928	0.072	Admixed	0.3799	0.6201	Admixed	0.1905	0.4255	0.3841	A:C	G:G	C:T	T:T	G:G	A:C	G:G	T:T	C:T	C:G	C:C	G:G	A:G	A:A	T:T	G:G	A:G	T:T	C:T	C:C	A:A	A:C	A:T	G:G	A:T	A:A	C:C	A:C	T:T	A:G	C:T	C:T	A:G	A:T	A:G	C:T
GEN_SNP_3295	Điritkinja	D	Cultivated	Str1.1	0.9255	0.0745	Str2A.1	0.8105	0.1895	Admixed	0.1856	0.1416	0.6728	A:C	A:G	C:C	C:T	G:G	C:C	G:G	T:T	C:T	C:C	A:C	G:G	A:A	A:A	T:T	G:G	A:A	?:?	T:T	C:C	A:A	?:?	A:T	A:G	A:A	A:A	C:C	A:A	T:T	A:G	C:C	C:C	A:G	A:T	G:G	C:T
GEN_SNP_2760	Belka	C	Cultivated	Str1.1	0.923	0.077	Str2A.1	0.7178	0.2822	Admixed	0.3731	0.1082	0.5187	A:A	G:G	C:C	C:T	A:A	A:C	G:G	T:T	C:T	C:C	A:C	G:G	A:G	A:A	A:T	G:G	A:A	T:T	C:C	C:C	A:C	A:A	A:T	A:G	A:A	A:A	C:T	A:C	T:T	G:G	C:T	C:C	A:G	A:T	A:A	T:T
GEN_SNP_2566	Muscat Rouge de Madere	D	Cultivated	Str1.1	0.9044	0.0956	Str2A.1	0.7934	0.2066	Str2B.3 (= INT-group)	0.0675	0.1755	0.757	C:C	G:G	C:C	T:T	A:A	C:C	G:G	A:T	C:T	C:C	C:C	G:G	A:G	A:G	A:T	G:G	A:A	C:T	C:T	C:T	A:C	A:C	A:T	A:G	A:T	A:A	C:C	C:C	T:T	G:G	C:T	C:T	A:A	T:T	A:A	T:T
GEN_SNP_3287	Brastina	D	Cultivated	Str1.1	0.8961	0.1039	Str2A.1	0.7098	0.2902	Str2B.3 (= INT-group)	0.0755	0.208	0.7165	C:C	A:G	T:T	T:T	A:A	C:C	G:T	T:T	C:T	C:C	C:C	A:G	A:G	A:A	T:T	G:G	A:A	?:?	C:T	C:C	A:C	?:?	T:T	A:G	A:T	A:A	T:T	A:C	T:T	A:G	T:T	C:T	A:G	T:T	A:A	C:T
GEN_SNP_2763	Bijela sitnih bobica	A	Cultivated	Str1.1	0.8883	0.1117	Admixed	0.5996	0.4004	Admixed	0.0787	0.3153	0.606	A:C	G:G	C:T	C:T	A:A	A:A	G:T	T:T	T:T	C:C	A:C	?:?	?:?	A:A	T:T	A:G	A:A	T:T	C:T	?:?	C:C	A:C	T:T	A:G	A:A	A:A	C:T	A:C	T:T	?:?	T:T	C:C	A:A	A:T	A:A	C:T
GEN_SNP_3249	Nepoznata Bijela Brijestovo	D	Cultivated	Str1.1	0.8854	0.1146	Admixed	0.5474	0.4526	Admixed	0.0846	0.3654	0.5499	C:C	G:G	C:C	C:T	A:G	C:C	G:T	T:T	C:C	C:C	A:C	A:G	A:G	A:A	A:T	G:G	A:A	?:?	C:C	C:C	C:C	?:?	T:T	A:G	T:T	A:A	C:C	C:C	T:T	A:G	T:T	C:C	A:A	A:T	A:G	C:C
GEN_SNP_3257	Clairette Mazel*	C	Cultivated	Str1.1	0.8759	0.1241	Admixed	0.6814	0.3186	Admixed	0.4934	0.1156	0.391	A:C	G:G	C:C	C:C	A:A	A:C	T:T	T:T	C:C	?:?	A:C	A:G	A:A	A:A	T:T	G:G	A:A	?:?	C:T	C:T	A:C	?:?	A:T	A:G	A:A	A:A	C:T	A:C	T:T	A:G	C:C	C:T	A:A	T:T	A:G	C:T
GEN_SNP_262	Angelo Pirovano	D	Cultivated	Str1.1	0.8533	0.1467	Str2A.1	0.954	0.046	Str2B.3 (= INT-group)	0.154	0.0295	0.8165	A:A	G:G	C:T	C:C	A:A	A:A	G:T	T:T	C:T	C:C	A:C	G:G	A:A	A:A	T:T	A:G	A:G	C:T	C:T	C:T	A:C	A:A	A:A	A:A	A:A	A:A	C:T	A:C	T:T	A:A	C:C	C:T	A:A	A:A	A:A	T:T
GEN_SNP_2234	Muscat A Petits Grains*	D	Cultivated	Str1.1	0.8516	0.1484	Str2A.1	0.9229	0.0771	Str2B.3 (= INT-group)	0.0856	0.0598	0.8546	C:C	G:G	C:C	T:T	A:G	A:C	G:T	A:T	C:C	C:C	C:C	G:G	A:A	A:A	A:T	G:G	A:G	C:T	C:T	C:T	A:C	A:A	T:T	A:G	A:A	A:A	C:C	A:C	T:T	A:G	C:T	C:C	A:A	T:T	A:A	T:T
GEN_SNP_4179	Gogolj	C	Cultivated	Str1.1	0.841	0.159	Admixed	0.5504	0.4496	Admixed	0.4199	0.1975	0.3825	A:C	G:G	C:C	C:T	A:G	A:C	G:T	T:T	T:T	C:G	A:C	A:G	A:A	A:A	T:T	G:G	G:G	?:?	C:T	C:C	C:C	?:?	A:T	G:G	A:A	A:A	T:T	A:A	T:T	G:G	C:T	C:T	A:A	T:T	A:A	C:T
GEN_SNP_847	Bicane*	C	Cultivated	Str1.1	0.8378	0.1622	Str2A.1	0.9072	0.0928	Str2B.3 (= INT-group)	0.1217	0.0577	0.8206	A:C	G:G	C:T	C:T	G:G	A:A	G:G	T:T	C:T	C:C	C:C	A:G	A:G	A:A	A:T	A:A	A:G	C:T	T:T	C:C	C:C	A:C	A:A	A:G	A:A	A:A	C:T	A:A	T:T	G:G	C:C	C:C	A:A	A:A	A:G	C:T
GEN_SNP_3297	Sysak*	D	Cultivated	Str1.1	0.8066	0.1934	Admixed	0.4283	0.5717	Admixed	0.1191	0.4519	0.429	A:C	G:G	C:C	T:T	G:G	C:C	G:T	T:T	C:T	C:C	C:C	A:G	G:G	A:A	T:T	A:G	A:G	?:?	C:T	C:T	A:A	?:?	A:T	A:A	A:A	A:A	C:C	A:A	T:T	A:A	T:T	C:C	A:A	A:T	G:G	C:C
GEN_SNP_3258	Župljanka*	D	Cultivated	Str1.1	0.8023	0.1977	Str2A.1	0.8697	0.1303	Admixed	0.297	0.0488	0.6542	A:C	G:G	C:T	T:T	G:G	A:C	G:T	T:T	C:C	C:C	A:C	A:G	A:A	A:A	A:T	G:G	A:G	?:?	C:T	C:T	A:C	?:?	A:T	A:G	A:A	A:A	C:T	A:A	T:T	G:G	C:T	C:C	A:A	T:T	A:A	C:T
GEN_SNP_3261	Radovaca*	D	Cultivated	Str1.1	0.7973	0.2027	Str2A.1	0.7833	0.2167	Str2B.3 (= INT-group)	0.0537	0.1678	0.7785	C:C	G:G	C:T	T:T	G:G	A:A	G:T	T:T	T:T	C:G	C:C	A:G	A:G	A:A	A:T	A:G	A:G	?:?	T:T	C:C	A:C	?:?	A:T	A:G	A:A	A:A	T:T	A:A	T:T	A:G	T:T	C:C	A:A	T:T	A:A	T:T
GEN_SNP_3299	Hrvatica*	C	Cultivated	Str1.1	0.7896	0.2104	Admixed	0.6727	0.3273	Admixed	0.0867	0.2664	0.6469	C:C	G:G	C:C	T:T	G:G	A:A	G:G	T:T	T:T	C:G	A:C	A:G	A:G	A:A	T:T	A:G	A:A	T:T	C:T	C:C	A:A	?:?	A:T	A:G	A:T	A:A	C:T	C:C	T:T	A:G	C:T	C:C	A:G	T:T	A:G	C:C
GEN_SNP_3247	Krstac*	D	Cultivated	Str1.1	0.777	0.223	Str2A.1	0.8126	0.1874	Str2B.3 (= INT-group)	0.0459	0.171	0.7832	A:A	G:G	C:T	T:T	A:G	A:C	G:T	T:T	C:T	C:C	A:C	A:G	A:G	A:A	A:T	G:G	A:A	?:?	C:T	C:C	C:C	?:?	A:T	A:G	A:A	A:A	C:C	C:C	T:T	A:G	T:T	C:C	A:G	A:T	A:A	C:T
GEN_SNP_124	Rkatsiteli*	B	Cultivated	Str1.1	0.7621	0.2379	Str2A.1	0.7977	0.2023	Str2B.3 (= INT-group)	0.1073	0.1594	0.7333	A:A	A:G	C:T	T:T	A:A	A:C	G:G	T:T	C:C	C:G	C:C	G:G	G:G	A:A	A:T	A:G	A:G	T:T	C:T	C:T	A:C	A:A	T:T	A:G	A:A	A:C	C:T	C:C	T:T	A:G	C:T	C:C	A:A	A:T	A:A	C:T
GEN_SNP_1162	Silvaner Gruen*	D	Cultivated	Str1.1	0.7611	0.2389	Str2A.1	0.8883	0.1117	Str2B.3 (= INT-group)	0.0316	0.0849	0.8835	C:C	A:G	C:C	T:T	G:G	A:C	G:T	A:T	T:T	C:C	A:C	A:G	A:G	A:A	T:T	A:G	A:G	T:T	T:T	C:C	A:C	A:C	A:T	A:G	A:T	A:A	C:C	A:C	T:T	A:G	T:T	C:T	A:A	A:T	A:G	C:T
GEN_SNP_4205	Rdecax	C	Cultivated	Str1.1	0.7287	0.2713	Str2A.1	0.8092	0.1908	Str2B.3 (= INT-group)	0.0514	0.1543	0.7943	C:C	G:G	C:T	T:T	G:G	C:C	G:T	T:T	T:T	C:G	C:C	A:G	G:G	A:A	A:T	A:G	A:G	?:?	T:T	C:T	A:C	?:?	A:T	A:A	A:A	A:A	C:C	C:C	T:T	G:G	C:T	C:C	A:G	T:T	A:A	C:C
GEN_SNP_4162	Wild MNE 361	A	Wild	Str1.1	0.7256	0.2744	Admixed	0.4753	0.5247	Admixed	0.0594	0.4594	0.4813	C:C	?:?	C:C	C:C	?:?	?:?	?:?	T:T	?:?	C:C	C:C	G:G	?:?	A:A	T:T	A:G	A:A	?:?	T:T	?:?	?:?	?:?	?:?	?:?	A:T	A:A	C:C	C:C	T:T	G:G	C:C	C:C	A:A	A:T	?:?	T:T
GEN_SNP_756	Mueller Thurgau Weiss*	A	Cultivated	Str1.1	0.6364	0.3636	Str2A.1	0.874	0.126	Str2B.3 (= INT-group)	0.0437	0.0996	0.8567	A:C	G:G	C:C	C:T	G:G	A:A	T:T	T:T	C:T	C:G	C:C	A:G	A:A	A:A	T:T	A:G	A:A	T:T	C:C	C:C	A:A	A:A	A:T	A:A	A:A	A:A	C:C	A:C	T:T	A:G	T:T	C:C	A:A	T:T	A:A	T:T
GEN_SNP_4191	Wild MNE 476	A	Wild	Str1.1	0.5812	0.4188	Str2A.1	0.7717	0.2283	Admixed	0.2445	0.1064	0.6491	A:C	G:G	C:C	T:T	A:G	A:C	G:T	T:T	T:T	C:G	A:C	A:G	A:A	A:G	A:A	A:G	A:G	?:?	T:T	C:C	A:C	?:?	A:T	A:A	A:A	A:A	T:T	A:A	T:T	G:G	T:T	T:T	A:A	T:T	A:A	C:C
GEN_SNP_3286	Wild MNE 285	C	Wild	Str1.1	0.5689	0.4311	Str2A.1	0.9154	0.0846	Admixed	0.4404	0.0252	0.5344	A:C	G:G	C:C	C:C	A:A	C:C	G:T	T:T	C:T	C:C	A:C	G:G	A:A	A:A	A:A	A:G	A:A	?:?	T:T	C:C	A:C	?:?	T:T	A:A	A:A	A:A	C:T	A:A	T:T	G:G	C:T	C:T	A:A	T:T	A:A	C:C
GEN_SNP_1353	Merlot*	C	Cultivated	Str1.1	0.5642	0.4358	Str2A.1	0.9669	0.0331	Str2B.3 (= INT-group)	0.0684	0.0242	0.9074	C:C	G:G	C:C	T:T	A:A	A:A	G:T	T:T	T:T	C:C	A:C	A:G	A:G	A:A	A:A	A:A	A:G	T:T	C:C	C:C	A:C	A:C	T:T	A:G	A:A	C:C	C:T	A:C	T:T	A:G	C:T	C:C	A:A	A:T	A:A	C:C
GEN_SNP_3236	Nepoznata Divlja Muška	C	Cultivated	Str1.1	0.5087	0.4913	Str2A.1	0.8896	0.1104	Admixed	0.4071	0.0324	0.5605	A:A	?:?	C:T	C:T	A:G	C:C	T:T	A:T	C:T	C:G	A:C	G:G	A:A	A:A	A:A	A:G	A:A	?:?	C:T	C:C	A:C	?:?	T:T	A:A	A:A	A:A	C:T	A:C	T:T	G:G	C:T	C:T	A:A	A:A	A:A	C:C
GEN_SNP_3283	Wild MNE 282	C	Wild	Str1.1	0.5029	0.4971	Str2A.1	0.8939	0.1061	Admixed	0.4292	0.0289	0.5419	A:A	G:G	C:T	C:T	A:G	C:C	T:T	A:T	T:T	C:G	A:C	A:G	A:A	A:G	A:T	G:G	A:G	?:?	T:T	C:C	A:A	?:?	T:T	A:G	A:A	A:A	C:T	A:A	T:T	G:G	C:C	C:C	A:A	T:T	A:A	T:T
GEN_SNP_2099	Savagnin	D	Cultivated	Str1.2	0.4949	0.5051	Str2A.1	0.9802	0.0198	Str2B.3 (= INT-group)	0.0217	0.0158	0.9625	A:C	A:G	C:C	C:T	G:G	A:C	T:T	A:T	T:T	C:C	A:C	A:G	A:A	A:G	A:T	A:A	A:G	T:T	C:T	C:T	A:C	A:A	A:T	A:G	A:A	A:A	C:T	A:A	T:T	G:G	C:T	C:T	A:A	A:T	A:G	C:T
GEN_SNP_4177	Loznica 2	D	Cultivated	Str1.2	0.4838	0.5162	Str2A.1	0.8435	0.1565	Str2B.3 (= INT-group)	0.0346	0.1788	0.7866	A:A	G:G	C:T	C:T	A:G	A:C	T:T	A:T	C:T	C:G	C:C	A:G	A:G	A:G	T:T	A:G	A:A	?:?	T:T	C:C	A:A	?:?	T:T	A:A	A:A	A:C	C:C	A:C	T:T	G:G	T:T	C:T	A:A	T:T	A:G	T:T
GEN_SNP_796	Cabernet Franc*	D	Cultivated	Str1.2	0.4696	0.5304	Str2A.1	0.9562	0.0438	Str2B.3 (= INT-group)	0.0278	0.0387	0.9335	A:C	G:G	C:C	T:T	A:A	A:A	G:T	T:T	C:T	C:C	A:C	G:G	G:G	A:A	A:T	A:A	A:G	T:T	C:T	C:C	C:C	C:C	A:T	A:G	A:T	C:C	C:T	A:C	T:T	A:G	T:T	C:C	A:A	T:T	A:G	C:T
GEN_SNP_4176	Bijela Nepoznata Jelenak	A	Cultivated	Str1.2	0.4598	0.5402	Str2A.1	0.8433	0.1567	Str2B.3 (= INT-group)	0.0314	0.1706	0.798	A:A	G:G	C:C	C:T	G:G	C:C	T:T	A:T	T:T	C:G	C:C	G:G	A:G	A:A	A:T	A:G	A:A	?:?	T:T	C:C	A:A	?:?	T:T	A:G	A:T	A:C	C:C	A:C	T:T	A:G	C:C	C:T	A:A	T:T	G:G	C:C
GEN_SNP_3292	Wild MNE 295	C	Wild	Str1.2	0.4581	0.5419	n.i.	n.i.	n.i.	n.i.	n.i.	n.i.	n.i.	A:C	G:G	C:T	T:T	G:G	C:C	G:T	T:T	C:C	C:G	C:C	G:G	A:A	A:A	A:T	A:G	A:A	?:?	T:T	C:C	A:C	?:?	T:T	A:A	A:T	A:C	C:T	A:A	T:T	G:G	C:C	C:C	A:A	T:T	A:A	C:T
GEN_SNP_3272	Wild MNE 252	A	Wild	Str1.2	0.4337	0.5663	n.i.	n.i.	n.i.	n.i.	n.i.	n.i.	n.i.	A:A	G:G	C:T	T:T	G:G	A:C	G:T	T:T	C:T	C:G	A:C	A:G	A:A	A:A	A:A	A:G	A:A	?:?	C:T	C:C	A:C	?:?	A:T	A:G	A:A	A:C	C:C	C:C	T:T	G:G	T:T	C:C	A:G	A:T	A:A	T:T
GEN_SNP_4175	Loznica	A	Cultivated	Str1.2	0.3856	0.6144	n.i.	n.i.	n.i.	n.i.	n.i.	n.i.	n.i.	A:A	G:G	C:C	T:T	A:G	A:A	G:T	A:A	C:T	G:G	C:C	G:G	G:G	A:A	A:T	A:A	A:A	?:?	C:T	C:C	A:C	?:?	T:T	A:A	A:T	A:A	C:T	A:A	T:T	A:G	C:T	C:C	A:A	T:T	G:G	T:T
GEN_SNP_3262	Wild MNE 197	D	Wild	Str1.2	0.2405	0.7595	n.i.	n.i.	n.i.	n.i.	n.i.	n.i.	n.i.	A:C	G:G	C:C	T:T	G:G	A:C	T:T	A:A	T:T	C:G	C:C	A:G	G:G	A:G	A:A	A:A	A:A	?:?	T:T	C:T	A:C	?:?	T:T	A:G	A:A	A:A	T:T	A:C	T:T	G:G	C:T	C:T	A:A	T:T	A:A	C:C
GEN_SNP_3267	Wild MNE 237	A	Wild	Str1.2	0.2381	0.7619	n.i.	n.i.	n.i.	n.i.	n.i.	n.i.	n.i.	A:C	G:G	C:C	T:T	G:G	A:C	G:T	A:A	C:T	G:G	A:C	G:G	A:A	A:A	A:T	A:A	A:A	?:?	T:T	C:C	A:A	?:?	T:T	A:A	T:T	A:A	C:T	A:A	T:T	G:G	T:T	C:C	A:A	T:T	A:G	C:C
GEN_SNP_4168	Wild MNE 367	D	Wild	Str1.2	0.2326	0.7674	n.i.	n.i.	n.i.	n.i.	n.i.	n.i.	n.i.	A:A	G:G	C:T	T:T	G:G	A:C	G:T	A:A	T:T	C:G	C:C	A:G	A:G	A:G	A:A	A:G	A:A	?:?	T:T	C:T	A:C	?:?	T:T	A:A	A:A	A:C	T:T	A:C	T:T	G:G	C:T	C:C	A:A	T:T	A:G	C:T
GEN_SNP_3274	Wild MNE 269	A	Wild	Str1.2	0.2139	0.7861	n.i.	n.i.	n.i.	n.i.	n.i.	n.i.	n.i.	A:C	G:G	C:T	T:T	A:G	A:C	T:T	T:T	C:T	G:G	A:A	A:G	?:?	A:A	A:T	A:G	A:A	?:?	C:T	C:C	A:A	?:?	T:T	A:G	A:T	A:A	C:C	A:A	T:T	A:G	T:T	C:C	A:A	T:T	A:A	C:T
GEN_SNP_3291	Wild MNE 294	A	Wild	Str1.2	0.2089	0.7911	n.i.	n.i.	n.i.	n.i.	n.i.	n.i.	n.i.	A:C	G:G	C:T	T:T	A:G	A:C	G:T	T:T	T:T	C:G	C:C	G:G	A:A	G:G	T:T	A:G	A:A	?:?	T:T	C:C	A:A	?:?	T:T	A:A	A:A	A:A	C:C	A:C	T:T	G:G	T:T	C:T	A:A	A:T	A:G	T:T
GEN_SNP_3275	Wild MNE 271	C	Wild	Str1.2	0.1637	0.8363	n.i.	n.i.	n.i.	n.i.	n.i.	n.i.	n.i.	A:C	G:G	C:C	T:T	A:G	A:C	T:T	A:A	T:T	C:C	A:C	G:G	A:G	A:A	A:A	A:G	A:A	?:?	T:T	C:C	A:A	?:?	A:T	A:A	A:A	A:A	C:C	A:A	T:T	G:G	C:T	C:C	A:A	T:T	A:A	T:T
GEN_SNP_3268	Wild MNE 238	D	Wild	Str1.2	0.1242	0.8758	n.i.	n.i.	n.i.	n.i.	n.i.	n.i.	n.i.	A:A	G:G	C:C	T:T	G:G	A:C	G:T	T:T	T:T	G:G	C:C	G:G	A:A	A:A	A:A	A:G	A:A	?:?	T:T	C:C	A:C	?:?	T:T	A:G	A:A	A:C	C:T	A:A	T:T	A:G	C:T	C:C	A:A	T:T	A:A	T:T
GEN_SNP_3273	Wild, moguce kratosija	A	Wild	Str1.2	0.1114	0.8886	n.i.	n.i.	n.i.	n.i.	n.i.	n.i.	n.i.	A:A	G:G	C:C	T:T	G:G	A:C	T:T	T:T	C:T	G:G	C:C	G:G	A:A	A:G	A:T	A:G	A:A	?:?	T:T	C:T	A:C	?:?	A:T	A:G	A:A	A:A	C:T	A:A	T:T	G:G	C:T	C:C	A:A	T:T	A:A	T:T
GEN_SNP_4164	Wild MNE 363	A	Wild	Str1.2	0.0999	0.9001	n.i.	n.i.	n.i.	n.i.	n.i.	n.i.	n.i.	A:A	G:G	C:C	T:T	G:G	A:A	T:T	T:T	C:T	C:G	A:C	G:G	A:G	A:G	A:T	A:A	A:A	?:?	T:T	C:C	A:A	?:?	T:T	A:G	A:A	A:A	C:C	A:C	T:T	G:G	C:T	C:C	A:A	T:T	G:G	C:T
GEN_SNP_3251	Wild MNE 212	A	Wild	Str1.2	0.084	0.916	n.i.	n.i.	n.i.	n.i.	n.i.	n.i.	n.i.	C:C	G:G	C:C	T:T	G:G	A:A	T:T	T:T	T:T	G:G	C:C	A:G	A:G	A:A	A:A	A:A	A:A	?:?	T:T	C:C	A:A	?:?	T:T	A:A	A:A	A:A	C:T	C:C	T:T	G:G	C:C	C:C	A:A	T:T	A:A	T:T
GEN_SNP_4220	Wild MNE 359	A	Wild	Str1.2	0.0557	0.9443	n.i.	n.i.	n.i.	n.i.	n.i.	n.i.	n.i.	A:C	G:G	C:C	T:T	A:G	A:A	T:T	A:A	T:T	C:G	C:C	G:G	A:G	A:A	A:A	A:G	A:A	?:?	T:T	C:C	A:A	?:?	T:T	A:A	A:A	A:A	C:C	A:C	T:T	G:G	C:T	C:T	A:A	T:T	A:A	T:T
GEN_SNP_4167	Wild MNE 366	A	Wild	Str1.2	0.0544	0.9456	n.i.	n.i.	n.i.	n.i.	n.i.	n.i.	n.i.	C:C	A:G	C:C	T:T	G:G	C:C	T:T	A:T	T:T	C:G	A:C	G:G	A:A	A:A	A:T	A:A	A:A	?:?	C:T	C:C	A:A	?:?	T:T	A:G	A:T	A:A	C:T	A:C	T:T	G:G	T:T	C:C	A:A	A:T	A:G	T:T
GEN_SNP_3281	Wild MNE 280	A	Wild	Str1.2	0.0542	0.9458	n.i.	n.i.	n.i.	n.i.	n.i.	n.i.	n.i.	A:C	G:G	C:C	T:T	A:G	A:C	T:T	A:T	C:T	G:G	C:C	A:G	G:G	A:A	A:A	A:G	A:A	?:?	T:T	C:T	A:A	?:?	T:T	A:A	A:A	A:A	C:C	A:A	T:T	G:G	T:T	C:T	A:A	T:T	A:G	T:T
GEN_SNP_3289	Kratošija Put Ka Zagarcu	A	Cultivated	Str1.2	0.0495	0.9505	n.i.	n.i.	n.i.	n.i.	n.i.	n.i.	n.i.	?:?	G:G	C:C	T:T	G:G	?:?	T:T	T:T	T:T	?:?	C:C	A:G	A:G	A:G	A:T	A:A	A:A	?:?	?:?	C:C	A:A	?:?	T:T	A:G	?:?	A:A	C:C	A:C	T:T	G:G	C:T	?:?	A:A	?:?	A:A	C:T
GEN_SNP_3279	Wild MNE 278	A	Wild	Str1.2	0.0405	0.9595	n.i.	n.i.	n.i.	n.i.	n.i.	n.i.	n.i.	A:A	G:G	C:C	T:T	G:G	A:C	T:T	A:T	T:T	C:C	A:C	A:G	A:G	A:A	A:A	A:A	A:A	?:?	T:T	C:T	A:A	?:?	T:T	A:G	A:T	A:A	C:C	A:C	T:T	G:G	T:T	T:T	A:A	T:T	A:A	T:T
GEN_SNP_3252	Wild MNE 273	A	Wild	Str1.2	0.038	0.962	n.i.	n.i.	n.i.	n.i.	n.i.	n.i.	n.i.	A:A	G:G	C:C	T:T	G:G	A:C	T:T	A:A	T:T	G:G	C:C	G:G	A:A	A:A	A:A	A:G	A:A	?:?	T:T	C:C	A:A	?:?	T:T	G:G	A:A	A:A	C:C	A:C	T:T	G:G	T:T	C:C	A:A	T:T	A:A	C:T
GEN_SNP_3263	Wild MNE 200	A	Wild	Str1.2	0.0291	0.9709	n.i.	n.i.	n.i.	n.i.	n.i.	n.i.	n.i.	A:A	?:?	C:C	T:T	A:G	A:C	T:T	T:T	T:T	C:G	C:C	G:G	A:G	A:G	A:A	A:G	A:A	?:?	T:T	C:T	A:A	?:?	T:T	A:A	A:A	A:C	C:C	A:A	C:T	?:?	C:T	C:C	A:A	T:T	A:G	C:T
GEN_SNP_4188	Wild MNE 473	D	Wild	Str1.2	0.027	0.973	n.i.	n.i.	n.i.	n.i.	n.i.	n.i.	n.i.	A:A	G:G	C:C	T:T	A:G	A:C	T:T	A:T	T:T	G:G	A:C	A:G	G:G	A:G	A:A	A:G	A:A	?:?	T:T	C:C	A:A	?:?	T:T	A:A	A:T	A:A	C:T	A:A	T:T	G:G	T:T	C:C	A:A	T:T	A:G	C:T
GEN_SNP_4166	Wild MNE 365	A	Wild	Str1.2	0.0267	0.9733	n.i.	n.i.	n.i.	n.i.	n.i.	n.i.	n.i.	A:A	G:G	C:C	C:T	G:G	C:C	T:T	T:T	T:T	G:G	C:C	G:G	A:A	G:G	A:T	A:A	A:G	?:?	C:T	C:C	A:A	?:?	T:T	A:A	A:A	A:A	C:C	A:A	C:T	G:G	C:T	C:C	A:A	T:T	A:G	T:T
GEN_SNP_4165	Wild MNE 364	A	Wild	Str1.2	0.0234	0.9766	n.i.	n.i.	n.i.	n.i.	n.i.	n.i.	n.i.	A:A	G:G	C:C	C:T	G:G	A:C	T:T	T:T	C:T	C:G	A:C	G:G	A:G	A:A	A:A	A:A	A:A	?:?	C:T	C:T	A:A	?:?	T:T	A:G	A:A	A:C	C:T	A:C	T:T	G:G	T:T	C:C	A:A	T:T	A:G	T:T
GEN_SNP_4173	Wild MNE 372	D	Wild	Str1.2	0.0194	0.9806	n.i.	n.i.	n.i.	n.i.	n.i.	n.i.	n.i.	A:A	G:G	C:C	?:?	G:G	C:C	T:T	A:T	T:T	G:G	C:C	G:G	?:?	?:?	?:?	A:A	G:G	?:?	T:T	?:?	C:C	?:?	?:?	A:A	A:T	A:A	C:C	A:C	T:T	G:G	T:T	C:C	A:A	A:T	G:G	T:T
GEN_SNP_3288	Wild MNE 288	A	Wild	Str1.2	0.0172	0.9828	n.i.	n.i.	n.i.	n.i.	n.i.	n.i.	n.i.	A:C	G:G	C:C	C:T	G:G	A:C	T:T	A:T	T:T	C:G	C:C	A:G	A:A	A:A	A:A	A:A	A:A	?:?	T:T	C:C	A:A	?:?	T:T	A:G	A:A	A:A	C:C	A:A	T:T	G:G	C:T	C:C	A:A	T:T	A:G	T:T
GEN_SNP_3284	Wild MNE 283	D	Wild	Str1.2	0.0171	0.9829	n.i.	n.i.	n.i.	n.i.	n.i.	n.i.	n.i.	A:C	G:G	C:C	C:T	G:G	A:A	T:T	A:A	T:T	G:G	C:C	A:G	A:A	A:A	A:A	A:A	A:A	?:?	C:T	C:T	A:A	?:?	T:T	A:G	A:A	A:A	C:C	A:A	T:T	G:G	T:T	C:C	A:A	T:T	A:G	C:T
GEN_SNP_3285	Wild MNE 284	A	Wild	Str1.2	0.0144	0.9856	n.i.	n.i.	n.i.	n.i.	n.i.	n.i.	n.i.	A:A	G:G	C:C	C:C	G:G	A:C	T:T	A:T	T:T	G:G	C:C	G:G	A:G	A:G	A:A	A:A	A:A	?:?	C:T	C:T	A:A	?:?	T:T	A:G	A:A	A:C	C:T	A:A	T:T	G:G	T:T	C:C	A:A	T:T	A:A	T:T
GEN_SNP_3266	Wild MNE 213	A	Wild	Str1.2	0.0127	0.9873	n.i.	n.i.	n.i.	n.i.	n.i.	n.i.	n.i.	A:C	G:G	C:C	T:T	A:G	A:C	T:T	T:T	T:T	G:G	A:A	G:G	A:G	G:G	A:T	A:A	A:A	?:?	C:T	C:T	A:C	?:?	T:T	A:G	A:A	A:A	C:C	A:C	T:T	G:G	C:C	C:T	A:A	T:T	A:G	T:T
GEN_SNP_4170	Wild MNE 369	A	Wild	Str1.2	0.0106	0.9894	n.i.	n.i.	n.i.	n.i.	n.i.	n.i.	n.i.	A:C	G:G	C:C	T:T	A:G	C:C	T:T	T:T	T:T	C:C	C:C	A:G	A:A	A:G	A:A	A:A	A:G	?:?	T:T	C:C	A:A	?:?	T:T	A:G	A:A	A:C	C:T	A:A	T:T	G:G	T:T	C:C	A:A	T:T	A:A	C:T
GEN_SNP_4189	Wild MNE 474	A	Wild	Str1.2	0.0097	0.9903	n.i.	n.i.	n.i.	n.i.	n.i.	n.i.	n.i.	A:A	G:G	C:C	T:T	A:A	A:C	T:T	T:T	C:T	G:G	A:C	G:G	A:G	A:G	A:T	A:A	A:A	?:?	T:T	C:T	A:A	?:?	T:T	A:G	A:A	A:C	C:C	A:A	T:T	G:G	C:T	C:C	A:A	T:T	A:G	C:T
GEN_SNP_3276	Wild MNE 275	A	Wild	Str1.2	0.0085	0.9915	n.i.	n.i.	n.i.	n.i.	n.i.	n.i.	n.i.	A:A	G:G	C:T	T:T	G:G	C:C	T:T	A:T	C:T	G:G	C:C	G:G	G:G	A:G	A:A	A:A	A:A	?:?	C:T	C:T	A:A	?:?	T:T	A:G	A:A	A:C	C:C	A:A	T:T	G:G	T:T	C:C	A:A	T:T	A:A	T:T
GEN_SNP_4187	Wild MNE 472	A	Wild	Str1.2	0.008	0.992	n.i.	n.i.	n.i.	n.i.	n.i.	n.i.	n.i.	A:A	G:G	C:T	T:T	G:G	A:A	T:T	T:T	T:T	G:G	C:C	A:G	A:A	A:A	A:A	A:A	A:A	?:?	T:T	C:C	A:A	?:?	T:T	A:A	A:A	A:A	C:T	A:C	T:T	G:G	T:T	C:C	A:A	T:T	A:A	T:T
GEN_SNP_3282	Wild MNE 281	A	Wild	Str1.2	0.0066	0.9934	n.i.	n.i.	n.i.	n.i.	n.i.	n.i.	n.i.	A:A	G:G	C:C	C:T	G:G	C:C	T:T	T:T	T:T	C:G	C:C	G:G	A:A	A:G	A:A	A:A	A:A	?:?	T:T	C:C	A:A	?:?	T:T	A:A	A:A	A:A	C:C	A:A	T:T	G:G	T:T	C:T	A:A	T:T	A:G	T:T
GEN_SNP_4169	Wild MNE 368	A	Wild	Str1.2	0.0065	0.9935	n.i.	n.i.	n.i.	n.i.	n.i.	n.i.	n.i.	A:A	G:G	C:C	T:T	A:G	A:C	T:T	T:T	C:T	G:G	C:C	A:G	A:A	A:A	A:A	A:A	A:A	?:?	T:T	C:C	A:A	?:?	T:T	A:G	A:T	A:A	C:T	A:A	T:T	G:G	T:T	C:C	A:A	T:T	A:G	C:T
GEN_SNP_3280	Wild MNE 279	A	Wild	Str1.2	0.006	0.994	n.i.	n.i.	n.i.	n.i.	n.i.	n.i.	n.i.	A:A	G:G	C:C	T:T	G:G	C:C	T:T	A:T	C:T	G:G	C:C	A:G	A:A	A:A	A:T	A:A	A:A	?:?	T:T	C:T	A:C	?:?	T:T	A:G	A:T	A:A	C:C	A:A	C:T	G:G	T:T	C:T	A:A	T:T	A:G	T:T
GEN_SNP_4171	Wild MNE 370	A	Wild	Str1.2	0.0053	0.9947	n.i.	n.i.	n.i.	n.i.	n.i.	n.i.	n.i.	A:A	G:G	C:C	T:T	G:G	?:?	T:T	A:T	C:T	G:G	C:C	G:G	A:G	?:?	A:A	A:A	A:A	?:?	T:T	C:C	?:?	?:?	?:?	G:G	A:T	A:A	C:T	A:A	T:T	G:G	T:T	C:C	A:A	A:T	A:A	T:T
GEN_SNP_3278	Wild MNE 277	A	Wild	Str1.2	0.005	0.995	n.i.	n.i.	n.i.	n.i.	n.i.	n.i.	n.i.	A:A	G:G	C:T	T:T	G:G	A:C	G:T	T:T	T:T	?:?	A:C	G:G	A:G	A:A	A:A	A:A	A:A	?:?	T:T	T:T	A:A	?:?	T:T	A:A	A:A	A:A	C:C	A:A	T:T	G:G	T:T	C:T	A:A	T:T	A:A	C:T
GEN_SNP_3290	Nepoznata Crmnica	A	Cultivated	Str1.2	0.0041	0.9959	n.i.	n.i.	n.i.	n.i.	n.i.	n.i.	n.i.	A:C	?:?	C:C	T:T	G:G	C:C	T:T	A:A	T:T	G:G	C:C	G:G	A:A	A:A	A:T	A:A	A:A	?:?	?:?	T:T	A:A	?:?	T:T	A:A	A:A	A:A	?:?	A:A	T:T	G:G	C:T	C:T	A:A	T:T	?:?	T:T
GEN_SNP_3277	Wild MNE 276	A	Wild	Str1.2	0.004	0.996	n.i.	n.i.	n.i.	n.i.	n.i.	n.i.	n.i.	A:A	G:G	C:C	T:T	G:G	C:C	T:T	A:A	C:T	G:G	A:C	G:G	G:G	G:G	A:A	A:A	A:A	?:?	C:T	C:C	A:A	?:?	T:T	A:A	A:A	A:C	C:C	A:A	T:T	G:G	C:T	C:C	A:A	T:T	A:G	T:T
GEN_SNP_4172	Wild MNE 371	D	Wild	Str1.2	0.0026	0.9974	n.i.	n.i.	n.i.	n.i.	n.i.	n.i.	n.i.	A:C	G:G	C:C	T:T	G:G	C:C	T:T	A:A	C:T	C:G	C:C	G:G	A:G	G:G	A:A	A:G	A:A	?:?	T:T	C:C	A:A	?:?	T:T	A:A	A:A	A:A	C:C	A:C	T:T	G:G	T:T	C:C	A:A	T:T	A:A	T:T
1 Genotypes identified in the VIVC database are indicated with *
[truncated: 207 more columns]

## Sheet: SupTable3
Supplementary Table S3. Microsatellite (SSR) profiles of 50 autochthonous Montenegrin grapevine varieties. As a reference, the genetic profile of Kratošija (synonym Primitivo, in italics) is also given. Allele sizes are indicated in bp.
Cultivar Name	SNP genotype	Variety number VIVC	Collection (BTF)/Vineyard	VVS2.1	VVS2.2	VVMD5.1	VVMD5.2	VVMD7.1	VVMD7.2	VVMD25.1	VVMD25.2	VVMD27.1	VVMD27.2	VVMD28.1	VVMD28.2	VVMD32.1	VVMD32.2	VrZAG62.1	VrZAG62.2	VrZAG79.1	VrZAG79.2
Belka	GEN_SNP_2760	-	C&V	139	143	242	248	239	247	239	241	182	186	236	244	240	272	186	196	251	259
Bijela Bezimena	GEN_SNP_3294	-	C	143	143	230	234	239	239	255	255	182	182	228	258	250	250	186	188	243	259
Bijela Krupna SR	GEN_SNP_2759	-	C	143	143	234	248	239	239	NA	NA	182	195	244	258	250	252	188	188	257	259
Bijela Nepoznata	GEN_SNP_3269	-	V	133	143	234	238	239	247	239	249	182	186	236	248	264	272	188	204	251	259
Bijela Nepoznata Jelenak	GEN_SNP_4176	-	V	151	155	228	230	247	263	249	255	180	190	228	248	256	256	194	194	245	255
Bijela Nepoznata Jelenak 2	GEN_SNP_3270	-	V	143	145	228	228	239	247	239	241	180	182	228	258	256	272	188	204	237	259
Bijela sitnih bobica	GEN_SNP_2763	-	C	139	145	228	234	NA	NA	NA	NA	180	186	NA	NA	NA	NA	188	188	NA	NA
Bijela slatka iz opeke	GEN_SNP_2766	-	C	133	133	234	238	239	249	239	239	180	182	248	258	252	264	188	200	251	259
Brastina	GEN_SNP_3287	-	C	133	133	236	238	239	249	241	255	180	182	246	258	250	272	186	204	243	251
Ćelinac	GEN_SNP_2758	-	C	133	137	228	228	239	249	239	241	180	182	228	236	256	258	188	204	NA	NA
Cetinka	GEN_SNP_2768	-	C	143	143	234	238	239	247	NA	NA	184	186	234	258	252	256	186	188	247	251
Crna Loza	GEN_SNP_3265	-	V	139	143	228	234	247	249	239	241	180	182	258	258	256	272	186	200	237	259
Crna Nepoznata Crmnica	GEN_SNP_4240	-	V	133	139	228	234	239	249	239	241	182	182	248	258	256	272	188	200	259	259
Crna Nepoznata Masline	GEN_SNP_4178	-	V	135	143	234	248	239	239	239	249	180	190	236	236	250	264	188	196	243	251
Crna Tomba	GEN_SNP_2761	-	C	133	143	238	248	239	249	NA	NA	180	186	236	258	252	256	188	200	237	251
Crni Krstač	GEN_SNP_3242	-	V	133	143	234	238	249	249	239	255	180	182	248	248	256	256	194	200	251	259
Crvena Krivaja	GEN_SNP_3301	-	C	139	149	248	248	239	249	241	249	182	188	244	258	256	272	188	204	251	259
Čubrica 2	GEN_SNP_8007	-	V	133	143	238	248	239	239	239	249	180	182	236	258	264	272	188	188	237	259
Điritkinja	GEN_SNP_3295	-	C	133	141	234	238	245	249	NA	NA	180	188	244	258	NA	NA	202	204	251	251
Duljenga	GEN_SNP_3302	-	C	133	137	228	242	239	247	241	241	182	186	236	254	256	262	188	194	251	259
Gogolj	GEN_SNP_4179	-	V	133	143	242	248	239	239	239	249	182	186	236	246	252	252	188	196	251	259
Gojkovica Loza	GEN_SNP_4186	-	V	143	143	236	238	239	247	239	255	180	182	248	254	264	272	196	204	237	243
Japudžak	GEN_SNP_3243	-	V	135	143	228	228	249	249	239	239	180	182	236	258	264	272	194	200	237	259
Jesenka	GEN_SNP_2831	-	C	135	153	234	242	249	249	NA	NA	182	190	246	246	250	272	188	194	243	243
Kratošija	GEN_SNP_979	9703	C&V	133	143	228	238	247	249	239	239	180	182	248	258	256	264	200	204	237	259
Kratošija Put Ka Zagarcu	GEN_SNP_3289	-	V	NA	NA	228	242	239	257	239	239	190	190	234	234	240	256	188	196	245	247
Lisica 2	GEN_SNP_3244	-	V	133	133	240	248	239	239	239	241	180	186	234	236	252	264	188	196	251	251
Loza Iz Hilandara	GEN_SNP_4192	-	V	139	145	234	248	NA	NA	241	241	182	190	236	258	NA	NA	186	194	243	259
Loza Svetog Vasilija Ostrozkog	GEN_SNP_3250	-	V	139	151	242	248	239	247	241	263	182	182	236	246	252	272	186	188	259	259
Loznica	GEN_SNP_4175	-	V	133	155	228	230	247	263	239	239	190	190	236	258	256	272	194	204	251	251
Loznica 2	GEN_SNP_4177	-	V	155	155	228	242	239	247	239	239	190	190	234	236	250	272	188	204	247	251
Nepoznata 2	GEN_SNP_3239	-	V	135	143	228	234	NA	NA	239	249	182	186	244	258	252	272	188	204	251	259
Nepoznata Bijela Brijestovo	GEN_SNP_3249	-	V	133	151	228	242	239	249	239	263	182	186	244	258	240	252	188	200	251	259
Nepoznata Bijela Gornji Brceli	GEN_SNP_4183	-	V	143	143	236	238	239	247	239	255	180	182	248	254	264	272	196	204	237	243
Nepoznata Bijela Gornji Morinj	GEN_SNP_3259	-	V	133	143	228	228	239	249	239	255	180	180	244	258	256	272	186	200	237	251
Nepoznata Brijege	GEN_SNP_4221	-	V	135	139	234	240	239	249	241	255	182	186	244	258	252	272	186	188	251	259
Nepoznata Crmnica	GEN_SNP_3290	-	V	133	141	234	234	NA	NA	NA	NA	186	190	250	262	250	256	194	196	247	251
Nepoznata Divlja Muška	GEN_SNP_3236	-	V	133	143	242	248	247	263	239	249	182	190	236	258	240	252	186	194	247	259
Nepoznata Kosic	GEN_SNP_4242	-	V	155	155	230	230	239	263	NA	NA	190	190	236	236	240	256	194	194	247	251
Nepoznata Kuči	GEN_SNP_3237	-	V	133	143	234	238	239	239	239	249	180	182	236	258	264	272	188	188	237	259
Nepoznata Piperi	GEN_SNP_4241	-	V	151	155	234	242	249	263	249	255	190	192	236	236	240	250	196	200	NA	NA
Nepoznata Zabljak	GEN_SNP_4243	-	V	139	155	238	248	247	249	241	241	180	182	218	258	272	272	186	186	255	259
Razaklija Brijege	GEN_SNP_2773	-	C&V	135	139	234	240	NA	NA	241	255	182	186	236	244	252	252	186	204	251	259
Rdecax	GEN_SNP_4205	-	V	143	143	228	240	247	247	NA	NA	180	195	258	278	272	272	194	204	257	259
Ružica	GEN_SNP_3298	-	C	133	143	234	248	239	249	239	263	182	186	244	248	250	256	196	202	251	259
Slična Vrancu Po Predolcu	GEN_SNP_2765	-	C	143	153	228	230	239	247	241	255	186	195	NA	NA	250	264	186	204	251	257
Stara Kratošija	GEN_SNP_3241	-	V	133	135	228	238	239	249	239	255	180	180	244	258	256	272	188	200	237	251
Sura	GEN_SNP_3248	-	C&V	133	137	228	240	239	247	237	241	182	186	248	248	NA	NA	188	194	251	251
Volovina iz opeke	GEN_SNP_2769	-	C	133	135	234	240	239	249	239	239	182	190	236	254	250	272	194	196	243	251
Zadrimka	GEN_SNP_2796	-	C&V	135	143	228	228	239	249	239	239	180	182	246	258	256	272	188	200	237	259
Žitkovina	GEN_SNP_2762	-	C	NA	NA	238	242	239	247	NA	NA	182	182	246	258	252	264	186	200	NA	NA

## Sheet: SupTable4A TRIOS
Supplementary Table S4. Summary of the (A) trios (offspring and parents) and (B) duos (parent-offspring pairs) identified in this study. If available, the VIVC variety number for the grapevine is given. If not, the SNP-ICVV genetic code is provided.
Offspring	Offspring: Chlorotype	Parent 1	Parent1: Chlorotype	Parent 2	Parent2: Chlorotype	SNP compared	Mismatching SNPs	Trio LOD score	Delta value	Literature
Čubrica 2 (GEN_SNP_8007)	C	Čubrica (Variety number VIVC: 12298)	C	Čubrica (Variety number VIVC: 12298)	C	221	0	123.018	39.7311
Bijela slatka iz opeke (GEN_SNP_2766)	n.a.	Kratošija (Variety number VIVC: 9703)	C	Lagorthi (Variety number VIVC: 6665)	D	222	0	92	37.3
Bijela Krupna SR (GEN_SNP_2759)	C	Razaklija (Variety number VIVC: 8945)	C	Heptakilo (Variety number VIVC: 5207)	B	220	0	89.3	24.3
Žitkovina (GEN_SNP_2762)	n.a.	Bratkovina Bijela (Variety number VIVC: 1660)	D	Kratošija (Variety number VIVC: 9703)	C	222	1	87.3	41.6
Vranac (Variety number VIVC: 13179)	D	Duljenga (GEN_SNP_3302)	D	Kratošija (Variety number VIVC: 9703)	C	239	1	85.1	18.4
Lisica 2 (GEN_SNP_3244)	C	Coarna Alba (Variety number VIVC: 2724)	C	Lisica (Variety number VIVC: 6856)	D	219	1	81	12
Crna Nepoznata Masline (GEN_SNP_4178)	C	Coarna Alba (Variety number VIVC: 2724)	C	Volovina iz opeke (GEN_SNP_2769)	n.a.	215	2	80.5	35
Crvena Krivaja (GEN_SNP_3301)	C	Razaklija (Variety number VIVC: 8945)	C	Krivalja Bijela (Variety number VIVC: 10050)	C	223	0	79.9	19.4
Plavina Crna (Variety number VIVC: 9557)	C	Kratošija (Variety number VIVC: 9703)	C	Lagorthi (Variety number VIVC: 6665)	D	222	0	78.9	36.7	Lacombe et al., 201337
Bijela Nepoznata (GEN_SNP_3269)	C	Razaklija (Variety number VIVC: 8945)	C	Kratošija (Variety number VIVC: 9703)	C	223	0	78.4	22.5
Clairette Mazel (Variety number VIVC: 2698)	C	Coarna Alba (Variety number VIVC: 2724)	C	Chasselas (Variety number VIVC: 2473)	D	220	0	77.2	41.4	Lacombe et al., 201337
Nepoznata 2 (GEN_SNP_3239)	C	Razaklija (Variety number VIVC: 8945)	C	Alphonse Lavallée (Variety number VIVC: 349)	B	221	0	75.3	20
Crna Loza (GEN_SNP_3265)	C	Razaklija (Variety number VIVC: 8945)	C	Kratošija (Variety number VIVC: 9703)	C	215	0	74	14
Nepoznata Kuči (GEN_SNP_3237)	C	Razaklija (Variety number VIVC: 8945)	C	Čubrica (Variety number VIVC: 12298)	C	221	0	73	11.7
Župljanka (Variety number VIVC: 13480)	D	Prokupac (Variety number VIVC: 9734)	D	Pinot (Variety number VIVC: 9279)	A	223	0	72.5	35.5	Tomic et al., 201238
Wild MNE 362 (GEN_SNP_4163)	C	Razaklija (Variety number VIVC: 8945)	C	Kratošija (Variety number VIVC: 9703)	C	219	0	72.4	19.9
Raćeška (Variety number VIVC: 25800)	C	Razaklija (Variety number VIVC: 8945)	C	Kratošija (Variety number VIVC: 9703)	C	223	0	71.8	18.5
Loza Svetog Vasilija Ostrozkog (GEN_SNP_3250)	C	Razaklija (Variety number VIVC: 8945)	C	Vela Pergola (Variety number VIVC: 22299)	A	223	0	71.1	31.6
Crni Krstač (GEN_SNP_3242)	C	Kratošija (Variety number VIVC: 9703)	C	Bioka (Variety number VIVC: 4217)	D	223	1	70.8	41.4
Crna Tomba (GEN_SNP_2761)	n.a.	Razaklija (Variety number VIVC: 8945)	C	Kratošija (Variety number VIVC: 9703)	C	222	2	70.2	16.7
Razaklija Brijege (GEN_SNP_2773)	C	Razaklija (Variety number VIVC: 8945)	C	Alphonse Lavallee (Variety number VIVC: 349)	B	223	1	70.2	15.2
Čubrica (Variety number VIVC: 12298)	C	Coarna Alba (Variety number VIVC: 2724)	C	Kratošija (Variety number VIVC: 9703)	C	223	1	69.8	9.16
Belka (GEN_SNP_2760)	C	Razaklija (Variety number VIVC: 8945)	C	Krstac (Variety number VIVC: 24930)	D	234	1	66.7	15
Gogolj (GEN_SNP_4179)	C	Razaklija (Variety number VIVC: 8945)	C	Radovaca (Variety number VIVC: 24598)	D	211	1	64.1	26.2
Wild MNE 475 (GEN_SNP_4190)	C	Razaklija (Variety number VIVC: 8945)	C	Kratošija (Variety number VIVC: 9703)	C	219	0	62.5	17.6

## Sheet: SupTable4B DUOS
Supplementary Table S4. Summary of the (A) trios (offspring and parents) and (B) duos (parent-offspring pairs) identified in this study. If available, the VIVC variety number for the grapevine is given. If not, the SNP-ICVV genetic code is provided.
Grapevine 1	Chlorotype Gv1	Grapevine 2	Chlorotype Gv2	SNP compared	Mismatching SNPs	Pair LOD score	Literature
Wild MNE 275 (GEN_SNP_3276)	A	Wild MNE 276 (GEN_SNP_3277)	A	223	0	67.992
Wild MNE 363 (GEN_SNP_4164)	A	Wild MNE 364 (GEN_SNP_4165)	A	219	0	61.7916
Kratošija (Variety number VIVC: 9703)	C	Stara Kratošija (GEN_SNP_3241)	D	222	0	42.8422
Chaouch Blanc (Variety number VIVC: 10196)	C	Čauš Crveni (Variety number VIVC: 7307)	C	216	0	41.3327
Muscat A Petits Grains (Variety number VIVC: 8193)	D	Muscat Rouge de Madere (Variety number VIVC: 8249)	D	219	0	40.8363	Lacombe et al., 201337
Kratošija (Variety number VIVC: 9703)	C	Nepoznata Bijela Gornji Morinj (GEN_SNP_3259)	D	223	0	38.6308
Zadrimka (GEN_SNP_2796)	D	Japudžak (GEN_SNP_3243)	C	208	1	37.8112
Kratošija (Variety number VIVC: 9703)	C	Kadarun (Variety number VIVC: 5900)	C	223	0	35.765
Koenigin Der Weingaerten (Variety number VIVC: 6350)	A	Afus Ali (Variety number VIVC: 122)	A	211	0	33.2994	Ibáñez et al., 2009
Kratošija (Variety number VIVC: 9703)	C	Bijela Nepoznata Jelenak 2 (GEN_SNP_3270)	A	222	0	32.904
Krstac (Variety number VIVC: 24930)	D	Wild MNE 252 (GEN_SNP_3272)	A	222	0	32.8566
Ćelinac (GEN_SNP_2758)	n.a.	Duljenga (GEN_SNP_3302)	D	200	0	32.7851
Kratošija (Variety number VIVC: 9703)	C	Nepoznata Bijela Gornji Brceli (GEN_SNP_4183)	C	218	0	32.5268
Razaklija (Variety number VIVC: 8945)	C	Loza Iz Hilandara (GEN_SNP_4192)	C	216	0	31.5576
Razaklija (Variety number VIVC: 8945)	C	Cetinka (GEN_SNP_2768)	n.a.	213	0	29.2893
Kratošija (Variety number VIVC: 9703)	C	Japudžak (GEN_SNP_3243)	C	222	0	28.5148
Angelo Pirovano (Variety number VIVC: 476)	D	Muscat Hamburg (Variety number VIVC: 8226)	D	222	1	28.1195	Ibáñez et al., 2009
Silvaner Gruen (Variety number VIVC: 11805)	D	Savagnin (Variety number VIVC: 17636)	D	225	0	26.6545	Regner et al., 1998
Malvasia Bianca Lunga (Variety number VIVC: 7262)	D	Lagorthi (Variety number VIVC: 6665)	D	207	1	26.4744	Lacombe et al., 201337
Krstac (Variety number VIVC: 24930)	D	Ružica (GEN_SNP_3298)	D	222	0	26.3045
Razaklija (Variety number VIVC: 8945)	C	Coarna Alba* (Variety number VIVC: 2724)	C	210	0	26.198	Lacombe et al., 201337
Lagorthi (Variety number VIVC: 6665)	D	Sysak (Variety number VIVC: 12129)	D	207	0	26.1229
Điritkinja (GEN_SNP_3295)	D	Karystino (Variety number VIVC: 6014)	D	221	0	23.2334
Bijela sitnih bobica (GEN_SNP_2763)	A	Krstac* (Variety number VIVC: 24930)	D	204	0	21.0761
Razaklija (Variety number VIVC: 8945)	C	Wild MNE 285 (GEN_SNP_3286)	C	223	0	20.3368
Razaklija (Variety number VIVC: 8945)	C	Nepoznata Divlja Muška (GEN_SNP_3236)	C	220	0	20.0569
Razaklija (Variety number VIVC: 8945)	C	Wild MNE 282 (GEN_SNP_3283)	C	223	0	14.8983

## Sheet: SupTable5
Supplementary Table S5. Genetic profiles of Vranac, Duljenga and Kratošija at 20 SSR loci. Vranac alleles present in Duljenga and/or Kratošija are indicated in bold. Allele sizes are indicated in bp.
SSR	Duljenga (GEN_SNP_3302)	Vranac (GEN_SNP_2342)	Kratošija (GEN_SNP_979)
VMC1b11	165:165	165:182	173:182
VMC4f3	164:171	171:177	171:177
VVIb01	290:294	290:294	290:298
VVIh54	165:165	165:177	167:177
VVIn16	149:151	149:151	149:151
VVIn73	263:263	263:263	256:263
VVIp31	182:186	182:186	174:186
VVIp60	315:319	319:319	315:319
VVIq52	77:83	83:83	83:83
VVIv37	159:159	157:159	155:157
VVIv67	353:360	353:360	353:360
VVMD21	241:241	241:247	241:247
VVMD24	204:206	204:206	206:206
VVMD25	241:241	239:241	239:239
VVMD27	182:186	182:182	180:182
VVMD28	236:254	236:248	248:258
VVMD32	256:262	256:256	256:264
VVMD5	228:242	228:228	228:238
VVMD7	239:247	247:249	247:249
VVS2	133:137	133:133	133:143
